# Supplementary material for: RNA sequencing-mediated transcriptome analysis of rice plants in endoplasmic reticulum stress conditions
Source: BMC Plant Biol. 2014 Apr 18;14:101. doi: 10.1186/1471-2229-14-101 (PMC4021347; doi:10.1186/1471-2229-14-101)
Supplement: Additional file 2: Table S1 — Differentially expressed genes between untreated and DMSO-treated samples. [file 1471-2229-14-101-S2.xlsx]

## Sheet: Sheet1
	Supplementary Table S1. Differentially expressed genes between nontreatment and DMSO conditions.
	Gene	Description	Position	FPKM		Fold change	FDR
				WT	DMSO
	Os12g0568500	Metallothionein-like protein type 1	chr12:23390251-23395621	210.149	78.2036	0.372134	0.00327716
	Os07g0432201	Similar to Thionin-like peptide	chr07:14292054-14293934	292.337	103.173	0.352925	0.000950959
	XLOC_006140	-	chr01:2089249-2090977	19.9967	1	0.0500083	2.22e-06
