# Supplementary material for: RNA sequencing-mediated transcriptome analysis of rice plants in endoplasmic reticulum stress conditions
Source: BMC Plant Biol. 2014 Apr 18;14:101. doi: 10.1186/1471-2229-14-101 (PMC4021347; doi:10.1186/1471-2229-14-101)
Supplement: Additional file 3: Table S2 — List of ER stress-responsive transcripts identified by statistical analysis (upregulated genes in sheet 1, downregulated genes in sheet 2). The expression levels are expressed at the FPKM (Fragments Per Kilobase of transcript per Million fragments sequenced) value. Fold changes (TM/DMSO) were calculated based on FPKM values (see Methods). [file 1471-2229-14-101-S3.xlsx]

## Sheet: 195up
Supplemental Table S2 The list of ER stress responsive transcripts predicted by statistical analysis (up-reguration in this sheet, down-regulation in next sheet)
Gene	Description	Pfam	FPKM		Fold change	FDR
			WT DMSO	WT TM
Os05g0428600	Similar to HSP70 precursor. (Os05t0428600-01)	HSP70(PF00012.15)	1.09789	94.8122	86.3588	0
Os05g0367800	Similar to Luminal binding protein 2 precursor (BiP2) (Heat shock protein 70 homolog 2) (B70) (B-70). (Os05t0367800-00)	HSP70(PF00012.15)	1	28.8087	28.8087	8.51224e-40
Os09g0512700	Armadillo-like helical domain containing protein. (Os09t0512700-01)	Fes1(PF08609.5)	14.5132	347.375	23.9352	0
Os03g0710500	Similar to Luminal binding protein. (Os03t0710500-00)	HSP70(PF00012.15)	1.03041	16.9524	16.4522	0.000805324
Os03g0832200	Similar to Calcium-binding protein precursor (Calreticulin). (Os03t0832200-01)	Calreticulin(PF00262.13)	12.1966	162.11	13.2914	0
Os05g0591400	Heat shock protein Hsp70 family protein. (Os05t0591400-01)	HSP70(PF00012.15)	1.08481	12.3271	11.3634	0.000529672
Os07g0593400	Similar to golgi transport 1 protein B. (Os07t0593400-00)	Got1(PF04178.7)	2.94759	33.2936	11.2952	3.71682e-06
Os03g0293000	Similar to DnaJ domain containing protein, expressed. (Os03t0293000-01)	-	15.7522	167.48	10.6322	0
Os08g0156100	Conserved hypothetical protein. (Os08t0156100-01)	-	4.90518	43.5873	8.88597	7.11559e-08
Os06g0622700	bZIP transcription factor, bZIP-1 domain containing protein. (Os06t0622700-01)	bZIP_1(PF00170.16)	27.8909	237.665	8.52122	0
Os06g0593100	Similar to UDP-galactose/UDP-glucose transporter. (Os06t0593100-01)	UAA(PF08449.6)	46.5568	343.213	7.37192	0
Os04g0670500	Cysteine protease 1 precursor (EC 3.4.22.-) (OsCP1). (Os04t0670500-01)	Inhibitor_I29(PF08246.7), Peptidase_C1(PF00112.18), Granulin(PF00396.13)	1.17281	8.59805	7.33115	2.30013e-05
Os09g0451500	Similar to protein disulfide isomerase. (Os09t0451500-01),Thioredoxin domain 2 containing protein. (Os09t0451500-02)	Thioredoxin(PF00085.15)	81.9894	562.215	6.85717	0
Os06g0697500	ATPase, AAA-type, core domain containing protein. (Os06t0697500-00)	AAA_assoc(PF14363.1), AAA(PF00004.24)	1.82184	12.2745	6.73745	1.02548e-06
Os02g0584700	Heavy metal transport/detoxification protein domain containing protein. (Os02t0584700-01)	-	4.7933	28.9734	6.04455	5.35941e-05
Os08g0156000	Conserved hypothetical protein. (Os08t0156000-01)	-	29.5452	175.403	5.93675	0
Os05g0187800	Similar to Derlin-1. (Os05t0187800-01)	DER1(PF04511.10)	51.6808	297.538	5.75723	0
Os06g0212900	Heat shock protein Hsp70 family protein. (Os06t0212900-01)	HSP70(PF00012.15)	1.45704	8.28159	5.68385	3.75258e-05
Os03g0733800	Endoplasmic reticulum oxidoreductin 1 family protein. (Os03t0733800-00)	ERO1(PF04137.10)	18.0714	101.201	5.60005	0
Os01g0517900	Similar to Luminal binding protein. (Os01t0517900-00)	HSP70(PF00012.15)	1	5.48217	5.48217	1.41916e-10
Os01g0517850	Luminal-binding protein OS=Solanum lycopersicum PE=2 SV=1	-	1	5.48217	5.48217	1.41916e-10
Os01g0280500	Similar to Eukaryotic translation initiation factor 6 (eIF-6) (B4 integrin interactor) (CAB) (p27(BBP)) (B(2)GCN homolog). (Os01t0280500-01)	eIF-6(PF01912.13)	3.30263	17.9904	5.44731	1.62648e-05
Os03g0820300	Similar to ZPT2-14. (Os03t0820300-01)	zf-C2H2_6(PF13912.1)	6.30515	34.1203	5.4115	1.17726e-06
Os07g0661100	Glycosyl transferase, family 4 protein. (Os07t0661100-01)	Glycos_transf_4(PF00953.16)	24.6575	130.991	5.31243	0
Os01g0510200	Conserved hypothetical protein. (Os01t0510200-01)	-	33.0225	169.749	5.14039	4.85665e-12
Os02g0115900	Endosperm lumenal binding protein. (Os02t0115900-01),Endosperm lumenal binding protein. (Os02t0115900-02),Similar to Endosperm lumenal binding protein. (Os02t0115900-03)	HSP70(PF00012.15)	138.926	710.217	5.11218	0
Os08g0278900	MIR domain containing protein. (Os08t0278900-01)	MIR(PF02815.14)	29.8981	151.764	5.07604	9.33971e-12
Os02g0115950	Glutamate dehydrogenase, NAD-specific domain containing protein. (Os02t0115950-00)	NAD-GH(PF10712.4)	127.05	644.346	5.07158	9.40366e-07
Os07g0605800	Similar to STF-1 (Fragment). (Os07t0605800-01)	Sulfotransfer_1(PF00685.22)	7.44075	37.6025	5.05358	9.14091e-10
Os01g0565900	Similar to Protein transport protein Sec61 beta subunit. (Os01t0565900-01),Non-protein coding transcript. (Os01t0565900-02)	Sec61_beta(PF03911.11)	29.9905	149.352	4.97998	0
Os01g0627967	Hypothetical protein. (Os01t0627967-00)	-	6.02894	29.7149	4.92871	0.0350306
Os04g0600300	Homodimeric diiron-carboxylate protein, Cyanide-resistant respiration in mitochondria, Reactive oxygen species (ROS) scavenging (Os04t0600300-01)	AOX(PF01786.12)	3.28416	16.0896	4.89916	0.00178172
Os02g0583700	Conserved hypothetical protein. (Os02t0583700-00)	-	6.45611	30.8669	4.78103	0.00070992
Os03g0427500	-	-	3.77844	17.9834	4.75949	0.00393106
Os03g0427300	Glutelin type-A III precursor. (Os03t0427300-01)	Cupin_1(PF00190.17)	3.77844	17.9834	4.75949	0.00393106
Os05g0156500	Similar to Apobec-1 binding protein 2. (Os05t0156500-01)	DnaJ_C(PF01556.13)	102.785	484.789	4.71655	7.06778e-11
Os05g0322900	Similar to WRKY transcription factor 45. (Os05t0322900-01),Similar to WRKY transcription factor 45. (Os05t0322900-02),Similar to WRKY transcription factor 45. (Os05t0322900-03)	WRKY(PF03106.10)	9.93832	44.2273	4.45018	0.000245504
Os02g0584800	Heavy metal transport/detoxification protein domain containing protein. (Os02t0584800-01)	HMA(PF00403.21)	4.37565	19.2918	4.40889	0.00159207
Os06g0716700	Similar to Heat shock protein 90. (Os06t0716700-01),Similar to Heat shock protein 90. (Os06t0716700-02),Similar to Heat shock protein 90. (Os06t0716700-03)	HATPase_c_3(PF13589.1), HSP90(PF00183.13)	277.128	1166.55	4.20943	7.06422e-11
XLOC_035551	chr09:13416146-13418292	-	1	4.18547	4.18547	0.00243036
Os04g0600200	Homodimeric diiron-carboxylate protein, Cyanide-resistant respiration in mitochondria, Reactive oxygen species (ROS) scavenging (Os04t0600200-01)	AOX(PF01786.12)	19.8693	83.0211	4.17835	5.51892e-13
Os05g0149450	Non-protein coding transcript. (Os05t0149450-00)	-	23.1579	95.8551	4.13919	1.03946e-06
Os01g0278000	VQ domain containing protein. (Os01t0278000-00)	VQ(PF05678.9)	1.76267	7.21902	4.09549	0.00826345
Os05g0507300	Similar to Calreticulin-3. (Os05t0507300-01)	Calreticulin(PF00262.13)	18.8187	75.6197	4.01834	1.42911e-09
Os01g0597800	UDP-glucuronosyl/UDP-glucosyltransferase family protein. (Os01t0597800-01)	UDPGT(PF00201.13)	7.4394	29.8845	4.01706	4.25711e-09
Os02g0710900	Heat shock protein Hsp70 family protein. (Os02t0710900-01)	HSP70(PF00012.15)	29.2672	116.882	3.99363	3.45959e-08
Os08g0440500	MIR domain containing protein. (Os08t0440500-01)	MIR(PF02815.14)	29.9094	117.738	3.93648	3.45443e-11
Os07g0564500	Pyridine nucleotide-disulphide oxidoreductase, NAD-binding region domain containing protein. (Os07t0564500-01)	Pyr_redox_2(PF07992.9)	1.83498	7.20828	3.92827	0.0160762
Os03g0213150	Hypothetical protein. (Os03t0213150-00)	-	32.1959	126.471	3.92816	1.6103e-08
Os01g0235350	Conserved hypothetical protein. (Os01t0235350-00)	-	3.56954	14.0023	3.92272	3.7847e-05
Os05g0149300	Similar to 1-aminocyclopropane-1-carboxylate oxidase. (Os05t0149300-00)	2OG-FeII_Oxy(PF03171.15)	8.39802	32.9414	3.92251	4.74855e-05
Os05g0149400	Similar to 1-aminocyclopropane-1-carboxylic acid oxidase. (Os05t0149400-01)	DIOX_N(PF14226.1), 2OG-FeII_Oxy(PF03171.15)	9.80643	38.4473	3.92062	0.000107882
Os02g0710950	Glutamate dehydrogenase, NAD-specific domain containing protein. (Os02t0710950-00)	NAD-GH(PF10712.4)	25.3422	98.7382	3.8962	1.14702e-09
Os03g0213100	Similar to Sec61p. (Os03t0213100-01),Similar to Sec61p. (Os03t0213100-02)	Plug_translocon(PF10559.4), SecY(PF00344.15)	30.9684	119.669	3.86424	2.05863e-08
Os01g0876400	Sad1/UNC-like, C-terminal domain containing protein. (Os01t0876400-01),Hypothetical conserved gene. (Os01t0876400-02),Hypothetical conserved gene. (Os01t0876400-03),Hypothetical conserved gene. (Os01t0876400-04)	Sad1_UNC(PF07738.8)	69.967	267.369	3.82136	0
Os08g0155900	Similar to Pathogen-induced defense-responsive protein. (Os08t0155900-00)	-	21.5647	81.04	3.75799	2.14632e-06
Os01g0615050	Proteinase inhibitor I13, potato inhibitor I family protein. (Os01t0615050-00)	potato_inhibit(PF00280.13)	11.5739	43.0788	3.72208	0.000334385
Os11g0138300	Conserved hypothetical protein. (Os11t0138300-01)	-	2.44116	9.00927	3.69057	0.0278515
Os04g0402100	Similar to Calnexin (Fragment). (Os04t0402100-01),Similar to calnexin. (Os04t0402100-02)	Calreticulin(PF00262.13)	385.988	1420.68	3.68063	3.44932e-12
Os12g0568500	Metallothionein-like protein type 1. (Os12t0568500-01)	Metallothio_2(PF01439.13)	77.5032	283.805	3.66185	2.3146e-10
Os10g0550900	Proline oxidase domain containing protein. (Os10t0550900-01)	Pro_dh(PF01619.13)	10.6251	38.6581	3.63837	4.38068e-08
Os01g0767600	Conserved hypothetical protein. (Os01t0767600-01)	-	40.1051	145.586	3.63011	0
Os01g0186950	Hypothetical protein. (Os01t0186950-00)	-	2.30048	7.99527	3.47547	0.0467447
Os06g0150400	Conserved hypothetical protein. (Os06t0150400-01)	-	45.8238	158.012	3.44824	2.25774e-12
Os08g0477100	Similar to Latex allergen. (Os08t0477100-01)	Patatin(PF01734.17)	4.47989	15.3764	3.43232	0.00786161
Os11g0199200	Similar to Protein disulfide isomerase (Fragment). (Os11t0199200-01),Similar to Protein disulfide isomerase. (Os11t0199200-02)	Thioredoxin(PF00085.15), Thioredoxin_6(PF13848.1)	458.772	1559.87	3.40011	6.185e-11
Os01g0720700	Similar to satase isoform I. (Os01t0720700-00)	-	26.2767	88.1586	3.35501	0.00442307
Os03g0776900	Similar to mitochondrial import inner membrane translocase subunit TIM14. (Os03t0776900-01)	-	18.1555	60.62	3.33894	0.000337449
Os01g0934800	Alpha/beta hydrolase fold-1 domain containing protein. (Os01t0934800-00)	Abhydrolase_6(PF12697.2)	36.5456	121.811	3.33311	2.98571e-06
Os01g0934700	Alpha/beta hydrolase fold-1 domain containing protein. (Os01t0934700-01)	Abhydrolase_6(PF12697.2)	36.5456	121.811	3.33311	2.98571e-06
Os11g0537350	Similar to predicted protein. (Os11t0537350-00)	Cupin_1(PF00190.17)	20.7114	69.0305	3.33296	2.36027e-07
Os11g0537300	Similar to DedA. (Os11t0537300-01)	SNARE_assoc(PF09335.6)	20.7114	69.0305	3.33296	2.36027e-07
Os04g0206650	Hypothetical protein. (Os04t0206650-00)	-	1.46944	4.82322	3.28237	0.0319433
XLOC_016502	chr03:28644979-28645849	-	1	3.26726	3.26726	0.00163845
Os04g0682300	Similar to Phosphomannomutase 2 (EC 5.4.2.8) (PMM 2). (Os04t0682300-01),Similar to Phosphomannomutase 2 (EC 5.4.2.8) (PMM 2). (Os04t0682300-02),Similar to cDNA clone:001-002-C04, full insert sequence. (Os04t0682300-03)	PMM(PF03332.8)	64.4946	210.302	3.26077	6.12994e-11
Os01g0627701	Hypothetical protein. (Os01t0627701-01)	-	7.03179	22.6907	3.22687	0.00621562
Os11g0210201	Conserved hypothetical protein. (Os11t0210201-00)	-	9.38901	30.2411	3.22091	0.0105401
Os04g0459500	Similar to H0219H12.1 protein. (Os04t0459500-01),Similar to GADPH (383 AA) (Fragment). (Os04t0459500-02)	Gp_dh_C(PF02800.15), Gp_dh_N(PF00044.19)	4.56574	14.6	3.19772	0.000805324
Os12g0291733	Hypothetical gene. (Os12t0291733-00)	-	7.19932	22.2731	3.09378	0.0230007
Os03g0230300	Poly(ADP-ribose) polymerase, catalytic region domain containing protein. (Os03t0230300-01),Non-protein coding transcript. (Os03t0230300-02)	RST(PF12174.3)	11.7553	36.2971	3.08772	0.00416395
Os01g0949900	Conserved hypothetical protein. (Os01t0949900-01)	-	72.833	216.943	2.97863	5.65137e-09
Os09g0447500	Cytochrome P450 family protein. (Os09t0447500-01)	p450(PF00067.17)	2.17105	6.30432	2.90382	0.00631342
Os07g0673900	Similar to Hypoxia induced protein conserved region containing protein. (Os07t0673900-01)	HIG_1_N(PF04588.8)	60.9392	176.904	2.90295	2.10647e-06
Os11g0163800	Protein of unknown function DUF793 family protein. (Os11t0163800-01)	DUF793(PF05633.6)	8.92762	25.2207	2.82502	2.76631e-05
Os01g0155000	Alpha/beta hydrolase fold-3 domain containing protein. (Os01t0155000-02)	Abhydrolase_3(PF07859.8)	39.6219	111.905	2.82431	4.04614e-08
Os01g0947000	Similar to Beta-1, 3-glucanase precursor. (Os01t0947000-01)	Glyco_hydro_17(PF00332.13)	10.9169	30.5077	2.79454	3.55683e-06
Os01g0734800	UDP-glucuronosyl/UDP-glucosyltransferase family protein. (Os01t0734800-01),UDP-glucuronosyl/UDP-glucosyltransferase family protein. (Os01t0734800-02)	UDPGT(PF00201.13)	9.5014	26.35	2.77328	0.000104145
Os02g0137700	NAD(P)-binding domain containing protein. (Os02t0137700-01)	NAD_binding_10(PF13460.1), CIA30(PF08547.7)	2.53721	6.97342	2.74845	0.00304349
XLOC_006206	chr01:34084695-34086611, cytochrome P450, family 94, subfamily D, polypeptide 2 [Arabidopsis thaliana]	p450(PF00067.17)	1.21048	3.32467	2.74657	0.0152738
Os06g0139800	Similar to Acid phosphatase (EC 3.1.3.2) 1 allozyme 1. (Os06t0139800-01)	Acid_phosphat_B(PF03767.9)	7.87568	20.9147	2.65561	0.00237693
Os07g0192000	ATPase, AAA-type, core domain containing protein. (Os07t0192000-01)	AAA_assoc(PF14363.1), AAA(PF00004.24)	33.9905	90.0199	2.64838	2.17799e-07
Os05g0412800	Similar to Glutathione S-transferase GST 41 (EC 2.5.1.18). (Os05t0412800-01)	GST_N_3(PF13417.1), GST_C_2(PF13410.1)	7.21635	18.902	2.61933	0.00628936
Os07g0147500	Similar to Photosystem II 10 kDa polypeptide, chloroplast precursor. (Os07t0147500-01)	PsbR(PF04725.7)	18.8947	48.6712	2.57592	0.0294392
Os03g0724900	-	-	16.212	41.7105	2.57281	0.0391628
Os03g0724700	Similar to cDNA clone:002-104-C06, full insert sequence. (Os03t0724700-01),Similar to cDNA clone:002-144-A12, full insert sequence. (Os03t0724700-02),Maf-like protein family protein. (Os03t0724700-03)	Maf(PF02545.9)	16.212	41.7105	2.57281	0.0391628
Os12g0242500	Conserved hypothetical protein. (Os12t0242500-01)	-	3.80946	9.58734	2.51672	0.0236518
Os09g0412300	Similar to Calmodulin-like protein. (Os09t0412300-01)	-	8.2613	20.7102	2.50689	0.0443049
Os02g0807800	Hypothetical conserved gene. (Os02t0807800-01)	GUB_WAK_bind(PF13947.1), Pkinase(PF00069.20)	2.57383	6.41413	2.49206	0.00829448
Os12g0292400	Similar to Petunia ribulose 1, 5-bisphosphate carboxylase small subunit mRNA (clone pSSU 51), partial cds. (Fragment). (Os12t0292400-01)	RbcS(PF12338.3), RuBisCO_small(PF00101.15)	4.91763	12.2068	2.48225	0.00745896
Os07g0225300	OsNAC3 protein. (Os07t0225300-01)	NAM(PF02365.10)	6.48982	16.0683	2.47592	0.0156291
Os03g0187800	Protein of unknown function DUF250 domain containing protein. (Os03t0187800-01)	TPT(PF03151.11)	6.04915	14.9405	2.46985	0.00948828
Os03g0439700	Protein of unknown function DUF1230 family protein. (Os03t0439700-01)	DUF1230(PF06799.6)	6.54884	16.1305	2.46311	0.0213598
Os03g0263700	Similar to glycine-rich protein. (Os03t0263700-01)	DUF2763(PF10961.3)	88.8421	218.806	2.46286	7.91761e-05
Os04g0628100	Similar to Polyubiquitin. (Os04t0628100-01),Similar to Polyubiquitin. (Os04t0628100-02)	ubiquitin(PF00240.18)	375.684	924.528	2.46092	8.02018e-07
Os11g0707000	Similar to Ribulose bisphosphate carboxylase/oxygenase activase, chloroplastic. (Os11t0707000-01),Ribulose-bisphosphate carboxylase activase (EC 6.3.4.-) (Fragments). (Os11t0707000-02),Similar to Ribulose bisphosphate carboxylase/oxygenase activase, chloroplastic. (Os11t0707000-03),Non-protein coding transcript. (Os11t0707000-04)	AAA(PF00004.24)	14.4754	35.48	2.45105	0.00076395
Os02g0758000	Similar to Low molecular weight heat shock protein precursor (Mitochondrial small heat shock protein 22). (Os02t0758000-01)	HSP20(PF00011.16)	17.7485	43.3659	2.44336	0.000691775
Os11g0428800	Cupredoxin domain containing protein. (Os11t0428800-01)	Cu_bind_like(PF02298.12)	142.176	344.709	2.42452	3.12206e-06
Os01g0639600	Protein of unknown function DUF1645 family protein. (Os01t0639600-01)	DUF1645(PF07816.6)	21.1705	51.2457	2.42061	0.000145522
Os01g0639600	Cupredoxin domain containing protein. (Os11t0641500-01)	Cu-oxidase_3(PF07732.10), Cu-oxidase(PF00394.17), Cu-oxidase_2(PF07731.9)	3.80886	9.21839	2.42025	0.0210619
Os09g0334500	WRKY transcription factor 74. (Os09t0334500-01)	WRKY(PF03106.10)	18.3782	44.0457	2.39663	7.23143e-05
Os09g0480600	Conserved hypothetical protein. (Os09t0480600-01)	-	41.4228	98.3568	2.37446	0.000206674
Os03g0841600	UDP-glucuronosyl/UDP-glucosyltransferase family protein. (Os03t0841600-01)	UDPGT(PF00201.13)	9.86667	23.3915	2.37076	0.00273853
Os03g0187700	Target SNARE coiled-coil region domain containing protein. (Os03t0187700-01)	-	28.1129	66.4352	2.36316	0.00243036
Os05g0474800	WRKY transcription factor 70. (Os05t0474800-01)	WRKY(PF03106.10)	2.55291	6.02723	2.36093	0.0267456
Os11g0482100	Similar to Protein transport protein Sec24-like CEF. (Os11t0482100-01)	Sec23_trunk(PF04811.10), Sec23_BS(PF08033.7), Sec23_helical(PF04815.10)	29.6309	69.9051	2.3592	3.07261e-05
Os06g0219500	Similar to 26.2 kDa heat shock protein, mitochondrial. (Os06t0219500-00)	HSP20(PF00011.16)	7.2267	17.0476	2.35897	0.0223066
Os12g0437800	Similar to MPI. (Os12t0437800-01)	potato_inhibit(PF00280.13)	228.795	536.65	2.34555	7.58982e-05
Os08g0141400	Similar to mRNA, clone: RTFL01-03-I20. (Os08t0141400-01)	Pyr_redox_2(PF07992.9), Pyr_redox(PF00070.22)	18.4767	43.2785	2.34233	8.56028e-05
Os01g0572700	Conserved hypothetical protein. (Os01t0572700-01)	-	13.2787	31.0919	2.34149	0.00477041
Os10g0553300	Similar to Trehalose-6-phosphate phosphatase. (Os10t0553300-01)	Trehalose_PPase(PF02358.11)	16.6459	38.7419	2.32742	0.000993124
Os07g0246200	Similar to Calreticulin (Fragment). (Os07t0246200-01),Similar to Calreticulin (Fragment). (Os07t0246200-02),Similar to calreticulin2. (Os07t0246200-03)	Calreticulin(PF00262.13)	540.306	1250.22	2.31391	1.38854e-05
Os06g0586000	Conserved hypothetical protein. (Os06t0586000-01)	-	28.6068	65.597	2.29306	0.0395364
Os06g0150600	Transferase family protein. (Os06t0150600-01)	Transferase(PF02458.10)	8.33781	19.0651	2.28658	0.00673694
Os01g0977250	Hypothetical gene. (Os01t0977250-01)	-	26.454	60.2667	2.27817	6.19617e-05
Os05g0569300	Similar to G-box binding factor 1. (Os05t0569300-01)	MFMR(PF07777.6), bZIP_1(PF00170.16)	13.968	31.357	2.24492	0.00245149
Os09g0571200	C2 domain containing protein. (Os09t0571200-01)	C2(PF00168.25)	24.9057	55.8563	2.24271	0.00289657
Os07g0123900	Similar to cold shock protein-1. (Os07t0123900-01)	-	87.786	196.863	2.24253	5.81855e-05
XLOC_031744	chr07:24188274-24189220	-	1	2.22373	2.22373	0.0342339
XLOC_021400	chr05:15731011-15742930, Retrovirus-related Pol polyprotein from transposon TNT 1-94 OS=Nicotiana tabacum PE=2 SV=1	RVT_2(PF07727.9)	1.61545	3.57081	2.21041	1.71595e-05
Os03g0308000	Ubiquitin-conjugating enzyme/RWD-like domain containing protein. (Os03t0308000-01)	UQ_con(PF00179.21)	63.4436	140.139	2.20888	1.75024e-05
Os01g0720500	Similar to Type I chlorophyll a/b-binding protein b (Fragment). (Os01t0720500-01),Non-protein coding transcript. (Os01t0720500-02)	Chloroa_b-bind(PF00504.16)	42.5653	93.6219	2.19949	0.000282574
Os08g0391000	Hypothetical protein. (Os08t0391000-00)	-	16.3127	35.7949	2.1943	0.0307015
Os01g0261200	No apical meristem (NAM) protein domain containing protein. (Os01t0261200-01),Similar to NAC domain-containing protein 74. (Os01t0261200-02)	NAM(PF02365.10)	62.7966	137.323	2.18678	3.87852e-05
Os03g0802500	ATPase, AAA-type, core domain containing protein. (Os03t0802500-01)	AAA_assoc(PF14363.1), AAA(PF00004.24)	44.3993	96.6944	2.17784	4.87789e-05
Os04g0482300	Kelch related domain containing protein. (Os04t0482300-01)	BTB(PF00651.26), zf-TAZ(PF02135.11)	18.49	40.2581	2.17729	0.0143764
Os10g0502450	Hypothetical protein. (Os10t0502450-00)	-	25.6525	55.6223	2.1683	0.000337449
Os02g0661100	Similar to Trehalose-6-phosphate phosphatase. (Os02t0661100-01),Similar to Trehalose-phosphate phosphatase. (Os02t0661100-02)	Trehalose_PPase(PF02358.11)	16.3797	35.4323	2.16318	0.0209678
Os01g0837000	Ankyrin repeat containing protein. (Os01t0837000-01)	Ank_2(PF12796.2), PGG(PF13962.1)	8.07559	17.3802	2.15219	0.00859618
Os06g0239700	Conserved hypothetical protein. (Os06t0239700-01)	-	18.586	39.9408	2.14897	0.0176326
Os04g0373400	Similar to MATE efflux family protein, expressed. (Os04t0373400-01)	MatE(PF01554.13)	17.1103	36.4732	2.13165	0.00561688
Os02g0127900	Conserved hypothetical protein. (Os02t0127900-01)	-	16.6801	35.2969	2.11612	0.010111
Os05g0490200	Protein of unknown function DUF1692 domain containing protein. (Os05t0490200-01),Similar to serologically defined breast cancer antigen NY-BR-84. (Os05t0490200-02),Similar to cDNA clone:J033072O04, full insert sequence. (Os05t0490200-03)	ERGIC_N(PF13850.1), COPIIcoated_ERV(PF07970.7)	45.1294	95.4567	2.11518	0.000307908
Os12g0631600	Conserved hypothetical protein. (Os12t0631600-01)	-	5.50943	11.6077	2.10688	0.0350306
Os01g0842200	Similar to Scarecrow-like 9 (Fragment). (Os01t0842200-01),Similar to SCARECROW-like protein. (Os01t0842200-02)	GRAS(PF03514.9)	29.7458	62.3935	2.09756	0.000270994
Os11g0473000	Similar to ER lumen protein retaining receptor (HDEL receptor) (PGP169-12). (Os11t0473000-01),Similar to ER lumen protein retaining receptor (HDEL receptor) (PGP169-12). (Os11t0473000-02)	ER_lumen_recept(PF00810.13)	53.0077	111.155	2.09697	0.000972637
Os01g0895600	Similar to Calreticulin-3. (Os01t0895600-01)	Calreticulin(PF00262.13)	171.7	357.925	2.08459	4.00584e-05
Os03g0592500	Similar to Photosystem II type II chlorophyll a/b binding protein (Fragment). (Os03t0592500-01),Similar to Chloroplast chlorophyll a-b binding protein (Fragment). (Os03t0592500-02)	Chloroa_b-bind(PF00504.16)	31.4524	65.0403	2.06789	0.00305596
Os01g0582600	Phospholipase A2, active site domain containing protein. (Os01t0582600-01)	DDE_4(PF13359.1)	10.7489	22.1328	2.05907	0.00673694
Os06g0662200	bZIP transcription factor, bZIP-1 domain containing protein. (Os06t0662200-01)	bZIP_1(PF00170.16)	18.9183	38.8757	2.05493	0.00948828
Os09g0447900	Conserved hypothetical protein. (Os09t0447900-01)	-	1	2.05451	2.05451	0.00244792
Os09g0346500	Similar to Chlorophyll a-b binding protein, chloroplast precursor (LHCII type I CAB) (LHCP). (Os09t0346500-04)	Chloroa_b-bind(PF00504.16)	64.5331	132.254	2.0494	0.000282574
Os03g0310800	Similar to Hypersensitive reaction associated Ca2+-binding protein. (Os03t0310800-01)	EF_hand_5(PF13499.1)	71.5913	146.445	2.04557	0.00305596
Os11g0433500	Similar to Protein transport protein Sec23A (SEC23-related protein A). (Os11t0433500-01)	Sec23_BS(PF08033.7), Sec23_helical(PF04815.10), Gelsolin(PF00626.17)	87.2195	177.822	2.03878	0.00621562
Os10g0527400	Similar to Tau class GST protein 3. (Os10t0527400-01)	GST_N_3(PF13417.1), GST_C(PF00043.20)	161.55	326.993	2.0241	7.91761e-05
Os09g0388400	HAD superfamily hydrolase-like, type 3 domain containing protein. (Os09t0388400-01)	Hydrolase_3(PF08282.7)	37.5355	75.9152	2.02249	0.00483491
Os03g0187600	GRAM domain containing protein. (Os03t0187600-01)	GRAM(PF02893.15)	28.7097	57.8536	2.01512	0.00606788
Os03g0432100	Similar to Pyruvate, phosphate dikinase 2. (Os03t0432100-01)	-	45.9864	92.517	2.01183	0.00260385
Os06g0136600	Similar to Enolase 1 (EC 4.2.1.11) (2-phosphoglycerate dehydratase 1) (2-phospho- D-glycerate hydro-lyase 1). (Os06t0136600-01),Similar to Enolase. (Os06t0136600-02)	Enolase_N(PF03952.11), Enolase_C(PF00113.17)	22.6365	45.3952	2.00539	0.00317487
Os12g0291100	Similar to Petunia ribulose 1, 5-bisphosphate carboxylase small subunit mRNA (clone pSSU 51), partial cds. (Fragment). (Os12t0291100-01),Similar to Ribulose bisphosphate carboxylase small chain. (Os12t0291100-02),Non-protein coding transcript. (Os12t0291100-03)	RbcS(PF12338.3), RuBisCO_small(PF00101.15)	47.1438	94.3361	2.00103	0.0279274
Os11g0171300	Fructose-bisphosphate aldolase, chloroplast precursor (EC 4.1.2.13) (ALDP). (Os11t0171300-01)	Glycolytic(PF00274.14)	19.6112	38.8514	1.98108	0.0129273
Os01g0949800	Similar to Glutathione S-transferase GST 28 (EC 2.5.1.18) (Fragment). (Os01t0949800-01)	GST_N_3(PF13417.1), GST_C_2(PF13410.1)	44.0188	87.1411	1.97963	0.0145873
Os02g0135800	Similar to Sec13-like protein (Fragment). (Os02t0135800-01),Similar to Sec13-like protein (Fragment). (Os02t0135800-02),Similar to Sec13p. (Os02t0135800-03)	WD40(PF00400.27)	34.2587	67.1781	1.96091	0.0117257
Os03g0655200	Similar to Membrin 11 (AtMEMB11) (Golgi SNAP receptor complex member 2-1) (27 kDa Golgi SNARE protein). (Os03t0655200-01)	V-SNARE_C(PF12352.3)	20.4987	39.9826	1.9505	0.048985
Os01g0609900	Similar to Pleiotropic drug resistance protein 4. (Os01t0609900-01),Similar to PDR-like ABC transporter (PDR4 ABC transporter). (Os01t0609900-02)	ABC2_membrane(PF01061.19), PDR_assoc(PF08370.6), ABC_tran(PF00005.22)	36.1047	70.3897	1.9496	0.00184908
Os09g0556000	Signal peptidase 22 kDa subunit family protein. (Os09t0556000-01)	SPC22(PF04573.7)	59.7782	116.308	1.94565	0.00298262
Os08g0135900	Similar to Tryptophan synthase beta chain 1 (EC 4.2.1.20) (Orange pericarp 1) (Fragment). (Os08t0135900-01),Similar to Tryptophan synthase beta-subunit. (Os08t0135900-02),Similar to Tryptophan synthase beta-subunit. (Os08t0135900-03)	PALP(PF00291.20)	32.9588	64.1119	1.94521	0.0453252
Os05g0427400	Similar to Phenylalanine ammonia-lyase. (Os05t0427400-00)	Lyase_aromatic(PF00221.14)	28.3255	54.844	1.93621	0.0300822
Os07g0182100	Similar to Tryptophan synthase alpha chain. (Os07t0182100-01)	Trp_syntA(PF00290.15)	63.4702	121.615	1.91609	0.00326075
Os06g0561000	Similar to Myo-inositol oxygenase. (Os06t0561000-01)	DUF706(PF05153.10)	86.0763	163.409	1.89842	0.0448046
Os03g0307300	Nicotianamine synthase 1 (EC 2.5.1.43) (S-adenosyl-L-methionine:S- adenosyl-L-methionine:S-adenosyl-methionine 3-amino-3- carboxypropyltransferase 1) (OsNAS1). (Os03t0307300-01)	NAS(PF03059.11)	429.104	796.612	1.85645	0.00260385
Os07g0545800	Similar to Chitin-inducible gibberellin-responsive protein. (Os07t0545800-01)	GRAS(PF03514.9)	19.5798	36.321	1.85503	0.0163784
Os03g0307200	Similar to Nicotianamine synthase 2. (Os03t0307200-01)	NAS(PF03059.11)	518.001	959.27	1.85187	0.0223066
Os03g0235000	Similar to Peroxidase. (Os03t0235000-01)	peroxidase(PF00141.18)	29.1519	53.6818	1.84145	0.0415118
Os02g0506500	Similar to ubiquitin-activating enzyme E1 domain-containing protein 1. (Os02t0506500-01),Similar to predicted protein. (Os02t0506500-02),Similar to ubiquitin-activating enzyme E1 domain-containing protein 1. (Os02t0506500-03),NAD(P)-binding domain containing protein. (Os02t0506500-04)	ThiF(PF00899.16)	52.4643	96.5123	1.83958	0.0143764
Os11g0149400	Similar to Phytosulfokines 2 precursor. (Os11t0149400-01),Similar to cDNA clone:001-122-H04, full insert sequence. (Os11t0149400-02)	PSK(PF06404.7)	81.5873	149.159	1.82822	0.02882
Os03g0291500	Similar to Asparagine synthetase. (Os03t0291500-01)	GATase_7(PF13537.1), Asn_synthase(PF00733.16)	475.082	868.336	1.82776	0.0152738
Os03g0841700	Similar to Prohibitin. (Os03t0841700-02)	Band_7(PF01145.20)	27.7929	50.7816	1.82714	0.0196371
Os07g0635500	Similar to Cytochrome P450. (Os07t0635500-01)	p450(PF00067.17)	107.785	194.332	1.80296	0.00243036
Os01g0638000	UDP-glucuronosyl/UDP-glucosyltransferase family protein. (Os01t0638000-01)	UDPGT(PF00201.13)	96.903	174.463	1.80039	0.00284901
Os02g0627100	Similar to Phenylalanine ammonia-lyase (EC 4.3.1.5). (Os02t0627100-01)	Lyase_aromatic(PF00221.14)	20.9509	37.5903	1.79421	0.0234093
Os01g0697100	UDP-glucuronosyl/UDP-glucosyltransferase family protein. (Os01t0697100-01)	UDPGT(PF00201.13)	25.5213	45.502	1.7829	0.0252535
Os02g0282900	Similar to 68 kDa protein HP68. (Os02t0282900-01)	RLI(PF04068.10), Fer4(PF00037.22), ABC_tran(PF00005.22)	22.9137	40.7326	1.77765	0.0431995
Os02g0181900	Similar to ClpB. (Os02t0181900-01)	Clp_N(PF02861.15), AAA(PF00004.24), AAA_2(PF07724.9), ClpB_D2-small(PF10431.4)	8.33636	14.7763	1.77251	0.0393344
Os08g0412700	Protein of unknown function DUF1262 family protein. (Os08t0412700-01)	DUF1262(PF06880.6)	24.7544	43.3863	1.75267	0.0474057
Os07g0245100	Similar to Cytosine deaminase (EC 3.5.4.1). (Os07t0245100-01),Similar to cDNA clone:J023115F20, full insert sequence. (Os07t0245100-02)	dCMP_cyt_deam_1(PF00383.17)	125.253	217.962	1.74018	0.0140637
Os02g0125300	Bax inhibitor-1 (BI-1) (OsBI-1). (Os02t0125300-01),Bax inhibitor-1 (BI-1) (OsBI-1). (Os02t0125300-02)	Bax1-I(PF01027.15)	158.905	275.343	1.73275	0.011662
Os09g0453400	Peptidase S26A, signal peptidase I family protein. (Os09t0453400-01)	Peptidase_S26(PF10502.4)	102.766	177.808	1.73022	0.00826345
Os01g0850900	SOUL haem-binding protein domain containing protein. (Os01t0850900-01)	SOUL(PF04832.7)	72.0904	123.756	1.71668	0.0289584
Os03g0300400	Pathogen-related protein (JIOsPR10). (Os03t0300400-01)	Bet_v_1(PF00407.14)	108.615	182.594	1.68112	0.0467696
Os03g0226200	Non-symbiotic hemoglobin 2 (rHb2) (ORYsa GLB1b). (Os03t0226200-01)	Globin(PF00042.17)	596.188	994.177	1.66756	0.0214997
Os06g0340600	Similar to phosphatidylinositol 3- and 4-kinase family protein. (Os06t0340600-01),Similar to phosphatidylinositol 3- and 4-kinase family protein. (Os06t0340600-02),Phosphatidylinositol 3- and 4-kinase, catalytic domain containing protein. (Os06t0340600-03)	ubiquitin(PF00240.18), PI3_PI4_kinase(PF00454.22)	114.942	187.818	1.63402	0.0415118
Os08g0205400	Heavy metal transport/detoxification protein domain containing protein. (Os08t0205400-01)	HMA(PF00403.21)	569.434	927.831	1.62939	0.0268028
Os05g0151300	Rubber elongation factor family protein. (Os05t0151300-01)	REF(PF05755.7)	166.52	269.935	1.62104	0.031337
Os07g0638100	Six-bladed beta-propeller, TolB-like domain containing protein. (Os07t0638100-01)	PD40(PF07676.7)	119.436	191.054	1.59964	0.0406486
Os12g0573200	GRAS transcription factor domain containing protein. (Os12t0573200-01)	GRAS(PF03514.9)	51.8439	82.076	1.58314	0.048985

## Sheet: 185down
Gene	Description	Pfam	FPKM		Fold change	FDR
			WT DMSO	WT TM
Os11g0539200	Similar to Xyloglucan endotransglycosylase XET2 (Fragment). (Os11t0539200-01)	Glyco_hydro_16(PF00722.16), XET_C(PF06955.7)	49.843	6.73636	0.135151	0
Os07g0432333	Similar to Thionin-like peptide. (Os07t0432333-01)	-	24.7394	3.88651	0.157098	2.98571e-06
Os02g0268050	Similar to Expansin-A23. (Os02t0268050-00)	DPBB_1(PF03330.13), Pollen_allerg_1(PF01357.16)	6.07421	1	0.164631	0.0369366
Os04g0629200	Cupredoxin domain containing protein. (Os04t0629200-01)	Cu_bind_like(PF02298.12)	49.3838	11.3718	0.230274	1.75785e-09
Os04g0640750	Hypothetical protein. (Os04t0640750-00)	-	19.6725	4.77494	0.242721	5.39198e-07
Os02g0205200	Similar to Unidentified precursor. (Os02t0205200-01)	DUF642(PF04862.7)	11.5566	2.82796	0.244705	3.12563e-05
Os01g0968100	Conserved hypothetical protein. (Os01t0968100-00)	-	29.0726	7.23277	0.248783	1.56845e-05
Os02g0131500	Hypothetical protein. (Os02t0131500-00)	-	9.54709	2.43481	0.255032	2.10647e-06
Os01g0702300	Peptidase S8/S53, subtilisin/kexin/sedolisin domain containing protein. (Os01t0702300-00)	Peptidase_S8(PF00082.17), PA(PF02225.17)	5.13959	1.33113	0.258996	0.00012812
Os01g0726100	Pollen Ole e 1 allergen and extensin domain containing protein. (Os01t0726100-01)	Pollen_Ole_e_I(PF01190.12)	9.30434	2.49059	0.267681	0.000389657
Os04g0554600	Similar to RCc3 protein. (Os04t0554600-00)	-	279.072	75.4263	0.270275	2.79192e-10
Os04g0554500	Similar to RCc3 protein. (Os04t0554500-00)	-	279.072	75.4263	0.270275	2.79192e-10
Os04g0640700	Similar to Alpha-L-arabinofuranosidase/beta-D-xylosidase isoenzyme ARA-I. (Os04t0640700-01),Similar to OSIGBa0138H21-OSIGBa0138E01.14 protein. (Os04t0640700-02)	Glyco_hydro_3(PF00933.16), Glyco_hydro_3_C(PF01915.17), Fn3-like(PF14310.1)	19.3367	5.33024	0.275654	4.10777e-05
Os12g0569200	Conserved hypothetical protein. (Os12t0569200-01)	-	139.545	38.514	0.275998	2.25774e-12
Os10g0193100	Conserved hypothetical protein. (Os10t0193100-00)	LTP_2(PF14368.1)	28.2859	7.82751	0.276728	5.3429e-05
Os10g0552800	Similar to Tfm5 protein. (Os10t0552800-01)	-	320.9	90.5206	0.282083	0
Os01g0127600	Similar to Bowman-Birk type proteinase inhibitor D-II precursor (IV). (Os01t0127600-01)	Bowman-Birk_leg(PF00228.15)	203.461	58.3879	0.286973	2.90469e-13
Os03g0121300	Similar to Peroxidase 1. (Os03t0121300-01),Similar to Peroxidase 5. (Os03t0121300-02)	peroxidase(PF00141.18)	38.2972	11.0547	0.288656	2.3195e-05
Os05g0435800	Similar to Subtilisin-like protease. (Os05t0435800-01)	Inhibitor_I9(PF05922.11), Peptidase_S8(PF00082.17)	6.78673	1.97278	0.290682	1.64911e-07
Os12g0114800	Similar to Lipid transfer protein. (Os12t0114800-01)	Tryp_alpha_amyl(PF00234.17)	60.6127	17.7	0.292019	3.19553e-07
Os01g0294500	Similar to Class III peroxidase 9. (Os01t0294500-00)	peroxidase(PF00141.18)	11.9487	3.54173	0.296412	0.000289172
Os07g0174900	Plant lipid transfer protein and hydrophobic protein, helical domain containing protein. (Os07t0174900-00)	LTP_2(PF14368.1)	12.5732	3.75106	0.298337	0.00298262
Os06g0266800	Similar to Gibberellin-stimulated protein. (Os06t0266800-01)	GASA(PF02704.9)	53.9351	16.6484	0.308675	0.00985519
Os07g0639000	Similar to Class III peroxidase 46. (Os07t0639000-01)	peroxidase(PF00141.18)	145.463	44.9914	0.309298	2.39953e-12
Os08g0519100	D-arabinono-1, 4-lactone oxidase domain containing protein. (Os08t0519100-01),Hypothetical conserved gene. (Os08t0519100-02)	FAD_binding_4(PF01565.18), ALO(PF04030.9)	10.5891	3.28397	0.310128	1.02175e-05
Os01g0968350	Hypothetical gene. (Os01t0968350-00)	-	68.8378	21.4547	0.31167	0.000389657
Os07g0658600	Similar to Nucleoid DNA-binding-like protein. (Os07t0658600-00)	Asp(PF00026.18)	9.16948	2.87073	0.313074	3.75258e-05
Os03g0703000	Similar to Beta-glucosidase. (Os03t0703000-01),Similar to Beta-glucosidase. (Os03t0703000-03)	Glyco_hydro_1(PF00232.13)	199.287	62.8746	0.315497	1.25384e-09
Os03g0368000	Similar to Peroxidase 1. (Os03t0368000-00)	peroxidase(PF00141.18)	31.2987	9.9964	0.319387	0.00300115
Os02g0554900	Similar to Protein disulfide isomerase (Fragment). (Os02t0554900-01),Similar to Protein disulfide isomerase-like 1-3. (Os02t0554900-02)	Thioredoxin(PF00085.15), Thioredoxin_6(PF13848.1)	17.7237	5.72749	0.323154	8.32954e-05
Os04g0472200	Similar to H0418A01.11 protein. (Os04t0472200-01)	Fasciclin(PF02469.17)	6.14937	1.98765	0.323229	0.00551968
Os01g0281600	Cupredoxin domain containing protein. (Os01t0281600-01)	Cu_bind_like(PF02298.12)	7.64786	2.48429	0.324835	0.00490623
Os09g0501100	Protein of unknown function DUF568 domain containing protein. (Os09t0501100-00)	DUF568(PF04526.8)	7.74861	2.58512	0.333623	0.00998993
Os01g0937050	Peptidase aspartic, catalytic domain containing protein. (Os01t0937050-00)	-	20.1713	6.81236	0.337726	3.85515e-05
Os07g0600700	X8 domain containing protein. (Os07t0600700-01),X8 domain containing protein. (Os07t0600700-02)	X8(PF07983.8)	26.4776	8.98225	0.33924	6.47085e-05
Os10g0536900	Hypothetical protein. (Os10t0536900-00)	-	16.1101	5.52389	0.342883	0.00694168
Os07g0676900	Similar to Peroxidase (EC 1.11.1.7). (Os07t0676900-01)	peroxidase(PF00141.18)	296.886	102.093	0.343879	1.87367e-09
Os11g0644700	Plant disease resistance response protein family protein. (Os11t0644700-01)	Dirigent(PF03018.9)	12.3308	4.28121	0.347195	0.0239697
Os07g0105000	Cupredoxin domain containing protein. (Os07t0105000-00)	Cu_bind_like(PF02298.12)	63.8101	22.2626	0.348889	0.000424818
Os11g0645400	Plant disease resistance response protein family protein. (Os11t0645400-01)	Dirigent(PF03018.9)	11.6118	4.15641	0.357947	0.0252535
Os09g0548200	Peptidoglycan-binding Lysin subgroup domain containing protein. (Os09t0548200-01)	LysM(PF01476.15)	15.2797	5.49644	0.359723	0.000219466
Os06g0531900	Lipase, GDSL domain containing protein. (Os06t0531900-01)	Lipase_GDSL(PF00657.17)	12.3024	4.45081	0.361783	0.00190946
Os04g0382900	Conserved hypothetical protein. (Os04t0382900-01)	-	15.5096	5.62375	0.362599	0.0117509
Os10g0452500	Similar to Glycine-rich protein precursor. (Os10t0452500-00)	-	66.4402	24.1406	0.363342	0.000237591
Os04g0494600	Protein of unknown function DUF642 family protein. (Os04t0494600-01)	DUF642(PF04862.7)	11.6996	4.27569	0.365457	0.000699998
Os04g0560100	Cytochrome P450 family protein. (Os04t0560100-01),Conserved hypothetical protein. (Os04t0560100-02)	p450(PF00067.17)	8.16001	2.99869	0.367486	0.0170032
Os01g0972200	Similar to Zinc transporter 2 precursor (ZRT/IRT-like protein 2). (Os01t0972200-00)	Zip(PF02535.17)	95.299	35.064	0.367936	3.50844e-08
Os07g0689800	Tetratricopeptide-like helical domain containing protein. (Os07t0689800-01)	-	3.64009	1.3516	0.371309	0.000705687
Os03g0186900	Radc1. (Os03t0186900-01)	Asp(PF00026.18)	28.091	10.4631	0.372473	4.22364e-06
Os01g0763900	X8 domain containing protein. (Os01t0763900-01)	X8(PF07983.8)	24.0205	9.00161	0.374746	0.000895781
Os11g0241200	Protein of unknown function DUF538 family protein. (Os11t0241200-01)	DUF538(PF04398.7)	19.3289	7.27353	0.376303	0.0180555
Os02g0786500	Similar to PR-1a pathogenesis related protein (Hv-1a) precursor. (Os02t0786500-01)	CAP(PF00188.21)	16.2614	6.12043	0.376377	0.00615259
Os06g0711900	Bifunctional inhibitor/plant lipid transfer protein/seed storage domain containing protein. (Os06t0711900-01)	LTP_2(PF14368.1)	11.6113	4.37606	0.376879	0.0391628
Os07g0531400	Similar to Peroxidase 27 precursor (EC 1.11.1.7) (Atperox P27) (PRXR7) (ATP12a). (Os07t0531400-01),Plant peroxidase domain containing protein. (Os07t0531400-02)	peroxidase(PF00141.18)	9.80238	3.70448	0.377917	0.0241145
Os11g0282900	Hypothetical protein. (Os11t0282900-01),Hypothetical protein. (Os11t0282900-02)	-	8.12701	3.07957	0.37893	0.00560313
Os03g0428700	Similar to Expansin-A31. (Os03t0428700-01)	DPBB_1(PF03330.13), Pollen_allerg_1(PF01357.16)	15.7602	6.00222	0.380846	0.0267286
Os10g0453000	Hypothetical protein. (Os10t0453000-01)	-	97.8938	37.3074	0.381101	0.000270994
Os06g0695200	Similar to Peroxidase precursor (EC 1.11.1.7). (Os06t0695200-00)	peroxidase(PF00141.18)	5.70976	2.17907	0.38164	0.0324654
Os12g0455000	Proteinase inhibitor I1, Kazal domain containing protein. (Os12t0455000-01)	-	304.694	116.719	0.383068	1.04946e-07
Os05g0135200	Plant peroxidase domain containing protein. (Os05t0135200-01)	peroxidase(PF00141.18)	17.7437	6.80055	0.383265	0.00345819
Os03g0563600	Similar to Peroxidase 56 precursor (EC 1.11.1.7) (Atperox P56) (ATP33). (Os03t0563600-01)	peroxidase(PF00141.18)	71.0096	27.2762	0.38412	3.73497e-07
Os05g0415700	Glycoside hydrolase, family 20 protein. (Os05t0415700-01)	Glyco_hydro_20b(PF02838.10), Glyco_hydro_20(PF00728.17)	9.47481	3.67351	0.387713	0.00229244
Os08g0502400	FAS1 domain domain containing protein. (Os08t0502400-01)	Fasciclin(PF02469.17)	20.0431	7.83476	0.390895	0.00178014
Os01g0127100	Hypothetical protein. (Os01t0127100-01)	-	15.9988	6.25386	0.390897	0.00615259
Os04g0674900	Hypothetical protein. (Os04t0674900-00)	-	5.17952	2.02662	0.391276	0.0484769
Os03g0663400	Similar to Thaumatin-like protein. (Os03t0663400-02)	Thaumatin(PF00314.12)	316.345	123.917	0.391716	6.27204e-08
Os02g0131400	Beta-D-glucan exohydrolase, isoenzyme ExoII (EC 3.2.1.58). (Os02t0131400-00)	Glyco_hydro_3(PF00933.16), Glyco_hydro_3_C(PF01915.17)	3.99614	1.57163	0.393289	0.036886
Os01g0914300	Plant lipid transfer protein/seed storage/trypsin-alpha amylase inhibitor domain containing protein. (Os01t0914300-01)	LTP_2(PF14368.1)	115.817	45.5582	0.393363	2.98571e-06
Os05g0499300	Similar to Peroxidase (EC 1.11.1.7). (Os05t0499300-01)	peroxidase(PF00141.18)	142.44	56.0597	0.393567	8.09986e-08
Os01g0274500	Similar to Expansin-A11. (Os01t0274500-00)	DPBB_1(PF03330.13), Pollen_allerg_1(PF01357.16)	28.1943	11.1176	0.394322	0.000156846
Os11g0557800	Conserved hypothetical protein. (Os11t0557800-01)	-	146.344	58.0547	0.3967	0.000134488
Os02g0236600	Peroxidase P7 (EC 1.11.1.7) (TP7). (Os02t0236600-01)	peroxidase(PF00141.18)	43.2052	17.1755	0.397534	9.40195e-06
XLOC_040348	chr10:16566508-16567867	-	32.1718	12.8361	0.398987	7.41391e-05
Os03g0171300	Similar to DNA-binding protein-like. (Os03t0171300-01)	-	5.20828	2.08181	0.399711	0.03984
Os01g0296700	Glycoside hydrolase, family 3, N-terminal domain containing protein. (Os01t0296700-01)	Glyco_hydro_3(PF00933.16), Glyco_hydro_3_C(PF01915.17), Fn3-like(PF14310.1)	7.43461	2.97842	0.400616	0.00628936
Os01g0294700	Haem peroxidase, plant/fungal/bacterial family protein. (Os01t0294700-01)	peroxidase(PF00141.18)	285.712	114.672	0.401355	9.37975e-08
Os03g0320100	Alpha-L-arabinofuranosidase, C-terminal domain containing protein. (Os03t0320100-01)	Alpha-L-AF_C(PF06964.7)	227.156	91.3163	0.401998	0.000101489
Os02g0588500	Hypothetical conserved gene. (Os02t0588500-01),PLC-like phosphodiesterase, TIM beta/alpha-barrel domain domain containing protein. (Os02t0588500-02)	GDPD(PF03009.12)	36.5894	14.7886	0.404178	0.000160309
Os02g0279900	-	-	38.2483	15.5578	0.406759	0.000219466
Os02g0279851	hypothetical protein Y51B11A.1 [Caenorhabditis elegans]	-	38.2483	15.5578	0.406759	0.000219466
Os01g0126900	Similar to spore coat protein-like protein [Oryza sativa (japonica cultivar-group)]. (Os01t0126900-01)	Cu-oxidase_3(PF07732.10), Cu-oxidase(PF00394.17)	22.9115	9.32551	0.407024	6.92886e-05
Os02g0114150	Hypothetical gene. (Os02t0114150-01)	-	5.36679	2.18776	0.407648	0.0228784
Os01g0607900	Serine/threonine protein kinase-related domain containing protein. (Os01t0607900-01)	LRRNT_2(PF08263.7), LRR_8(PF13855.1), Pkinase(PF00069.20)	12.6382	5.17462	0.409442	0.00352272
Os03g0849900	Nucleotide-diphospho-sugar transferase domain containing protein. (Os03t0849900-01),Nucleotide-diphospho-sugar transferase domain containing protein. (Os03t0849900-02)	Nucleotid_trans(PF03407.11)	18.4434	7.55163	0.409448	0.0051774
Os01g0263300	Similar to Peroxidase 72 precursor (EC 1.11.1.7) (Atperox P72) (PRXR8) (ATP6a). (Os01t0263300-01)	peroxidase(PF00141.18)	524.443	216.483	0.412786	5.51609e-07
Os06g0104300	Similar to Pectinesterase-like protein. (Os06t0104300-01)	Cu-oxidase_3(PF07732.10), Cu-oxidase(PF00394.17), Cu-oxidase_2(PF07731.9)	18.7899	7.75655	0.412805	0.000401492
Os03g0699800	Conserved hypothetical protein. (Os03t0699800-01)	-	43.9648	18.1851	0.413627	0.0491384
Os05g0138200	Similar to Chitinase (Class II) (EC 3.2.1.14). (Os05t0138200-01)	Glyco_hydro_19(PF00182.14)	11.8236	4.90923	0.415205	0.0314257
Os04g0688200	Similar to Peroxidase (EC 1.11.1.7). (Os04t0688200-01)	peroxidase(PF00141.18)	15.008	6.30036	0.419801	0.00371607
Os10g0371000	Similar to Pollen proteins Ole e I family protein, expressed. (Os10t0371000-01)	Pollen_Ole_e_I(PF01190.12)	122.489	51.8292	0.423135	1.6576e-05
Os07g0636800	Plant disease resistance response protein family protein. (Os07t0636800-01)	Dirigent(PF03018.9)	21.1917	8.99112	0.424276	0.0192046
Os04g0619800	Similar to H0714H04.3 protein. (Os04t0619800-00)	-	43.2483	18.4265	0.426062	0.00423039
Os04g0233851	Non-protein coding transcript. (Os04t0233851-00)	-	80.065	34.1655	0.426722	0.00983523
Os09g0535400	Curculin-like (mannose-binding) lectin domain containing protein. (Os09t0535400-00)	-	13.5158	5.77436	0.42723	0.00820103
Os10g0191300	Similar to PR-1a pathogenesis related protein (Hv-1a) precursor. (Os10t0191300-01)	CAP(PF00188.21)	1215.07	521.837	0.42947	3.00273e-06
Os08g0459333	Hypothetical gene. (Os08t0459333-00)	-	45.4583	19.5709	0.430523	0.000372922
Os06g0691200	Similar to Thaumatin-like protein precursor. (Os06t0691200-01)	Thaumatin(PF00314.12)	18.6188	8.0226	0.430887	0.00826345
Os05g0134800	Haem peroxidase family protein. (Os05t0134800-00)	peroxidase(PF00141.18)	53.7122	23.1924	0.431791	5.76823e-05
Os01g0212400	EF-Hand type domain containing protein. (Os01t0212400-01)	Na_Ca_ex(PF01699.19)	128.51	55.7761	0.434023	2.10647e-06
Os01g0668100	Similar to Arabinogalactan-like protein. (Os01t0668100-01)	Fasciclin(PF02469.17)	73.1021	31.9434	0.436969	0.000106926
Os11g0115100	Similar to Lipid transfer protein. (Os11t0115100-01)	Tryp_alpha_amyl(PF00234.17)	75.5389	33.0383	0.437369	0.000836295
Os10g0551800	Root-specific protein (RCc2 protein). (Os10t0551800-00)	-	32.9714	14.4234	0.437454	0.0302843
Os10g0397400	Similar to Cell elongation protein DIMINUTO (Cell elongation protein Dwarf1). (Os10t0397400-01)	-	97.0212	42.5841	0.438915	0.000145522
Os01g0786500	Similar to early nodulin 20. (Os01t0786500-00)	Cu_bind_like(PF02298.12)	24.437	10.7972	0.441839	0.0147326
Os04g0689000	Similar to Peroxidase (EC 1.11.1.7). (Os04t0689000-01)	peroxidase(PF00141.18)	100.441	44.5497	0.443542	2.38035e-05
Os10g0453800	-	-	58.5809	26.0921	0.445403	0.00837208
Os05g0563550	FAS1 domain domain containing protein. (Os05t0563550-00)	Fasciclin(PF02469.17)	61.3286	27.3366	0.44574	0.0143764
Os04g0483500	Similar to B-keto acyl reductase. (Os04t0483500-01)	adh_short(PF00106.20)	18.4429	8.23827	0.446691	0.0396505
Os01g0868600	Hypothetical conserved gene. (Os01t0868600-01)	-	3.88086	1.7427	0.449051	0.0319433
Os10g0439100	Similar to cDNA clone:002-180-G03, full insert sequence. (Os10t0439100-00)	DPBB_1(PF03330.13), Pollen_allerg_1(PF01357.16)	12.3385	5.57349	0.451717	0.0453252
Os04g0228400	Expansin precursor (Alpha-expansin OsEXPA1). (Os04t0228400-01)	DPBB_1(PF03330.13), Pollen_allerg_1(PF01357.16)	26.281	11.8741	0.451813	0.00561688
Os11g0211800	Similar to Specific abundant protein-like protein 1. (Os11t0211800-01)	-	35.1482	16.0168	0.455692	0.0230484
Os02g0802200	Glycoside hydrolase family 79, N-terminal protein. (Os02t0802200-01)	Glyco_hydro_79n(PF03662.9)	19.908	9.08626	0.456413	0.0421435
Os04g0233400	Similar to Arabidopsis thaliana (Fragment). (Os04t0233400-01),Similar to cDNA clone:006-302-B10, full insert sequence. (Os04t0233400-02)	MIP(PF00230.15)	49.4433	22.6577	0.458256	0.0196371
Os02g0653200	Cupredoxin domain containing protein. (Os02t0653200-01)	Cu_bind_like(PF02298.12)	181.896	84.0104	0.46186	0.000153547
Os10g0323500	Similar to Beta-glucosidase. (Os10t0323500-01)	Glyco_hydro_1(PF00232.13)	43.4535	20.0797	0.462096	0.000219466
Os01g0176800	Protein of unknown function DUF2921 domain containing protein. (Os01t0176800-01)	DUF2921(PF11145.3)	10.3842	4.80386	0.462613	0.00073505
Os01g0130500	Similar to Alpha-xylosidase precursor (Fragment). (Os01t0130500-01)	-	18.4066	8.52914	0.463373	0.0186514
Os07g0104500	Haem peroxidase, plant/fungal/bacterial family protein. (Os07t0104500-01)	peroxidase(PF00141.18)	109.987	51.1198	0.464779	6.03311e-05
Os07g0599600	Hypothetical protein. (Os07t0599600-02)	-	89.6735	41.7226	0.465273	0.000591483
Os10g0459700	Similar to Xyloglucan galactosyltransferase KATAMARI 1 (EC 2.4.1.-) (MURUS3 protein). (Os10t0459700-01)	Exostosin(PF03016.10)	6.50518	3.06518	0.471192	0.0252602
Os01g0550850	Non-protein coding transcript. (Os01t0550850-00)	-	106.786	50.333	0.471343	0.0491096
Os08g0189200	Similar to Oxalate oxidase (Fragment). (Os08t0189200-01)	Cupin_1(PF00190.17)	545.557	257.474	0.471946	6.65708e-05
Os06g0652600	Similar to Lustrin A. (Os06t0652600-01),Conserved hypothetical protein. (Os06t0652600-02)	-	16.8575	7.98168	0.473479	0.0054226
Os05g0552600	Similar to root cap periphery gene2. (Os05t0552600-00)	Root_cap(PF06830.6)	28.1069	13.325	0.474084	0.00317487
Os01g0717700	EGF-like, alliinase domain containing protein. (Os01t0717700-01)	EGF_alliinase(PF04863.8), Alliinase_C(PF04864.8)	20.1115	9.54186	0.474448	0.00493007
Os03g0223000	Similar to atypical receptor-like kinase MARK. (Os03t0223000-01),Similar to Atypical receptor-like kinase MARK. (Os03t0223000-02),Similar to atypical receptor-like kinase MARK. (Os03t0223000-03)	Pkinase(PF00069.20), LRRNT_2(PF08263.7), LRR_8(PF13855.1)	63.6893	30.4688	0.478397	0.0160166
Os09g0497700	Autophagy protein 16 domain containing protein. (Os09t0497700-01)	-	31.5511	15.1424	0.479932	0.00561688
Os03g0339400	Haem peroxidase, plant/fungal/bacterial family protein. (Os03t0339400-01)	peroxidase(PF00141.18)	42.614	20.4746	0.480466	0.00185736
Os01g0611000	Protein of unknown function DUF642 domain containing protein. (Os01t0611000-01),Hypothetical conserved gene. (Os01t0611000-02)	DUF642(PF04862.7)	54.0231	26.0121	0.481499	0.00273853
Os05g0512600	X8 domain containing protein. (Os05t0512600-01)	X8(PF07983.8)	61.3822	29.6006	0.482234	0.0373496
Os11g0592100	Similar to Barwin. (Os11t0592100-01)	Barwin(PF00967.12)	244.329	118.054	0.483174	0.000260515
Os03g0838450	Hypothetical protein. (Os03t0838450-00)	-	23.7845	11.5686	0.486391	0.0225982
Os01g0243700	Similar to Beta-1, 3-glucanase-like protein. (Os01t0243700-01),Similar to Beta-1, 3-glucanase-like protein. (Os01t0243700-02)	X8(PF07983.8)	70.9801	34.5304	0.486479	0.0369366
Os08g0524400	Protein of unknown function DUF568, DOMON-like domain containing protein. (Os08t0524400-00)	DUF568(PF04526.8)	47.3495	23.0598	0.487012	0.00744711
Os07g0668300	Lipase, GDSL domain containing protein. (Os07t0668300-01)	Lipase_GDSL(PF00657.17)	24.7676	12.0797	0.487722	0.0196755
Os01g0875500	Similar to Beta-galactosidase (EC 3.2.1.23). (Os01t0875500-01),Similar to cDNA clone:J033105C09, full insert sequence. (Os01t0875500-02)	Glyco_hydro_35(PF01301.14), BetaGal_dom4_5(PF13364.1), Gal_Lectin(PF02140.13)	17.4783	8.52463	0.487727	0.00985519
Os11g0180000	Plant disease resistance response protein family protein. (Os11t0180000-01)	Dirigent(PF03018.9)	60.5909	29.5803	0.488197	0.004759
Os08g0531000	Similar to Diphosphonucleotide phosphatase 1 precursor. (Os08t0531000-01),Similar to Nucleotide pyrophosphatase/phosphodiesterase (Fragments). (Os08t0531000-02)	Metallophos(PF00149.23), Metallophos_C(PF14008.1)	94.2556	46.0363	0.488419	0.00313334
Os08g0239300	Dienelactone hydrolase domain containing protein. (Os08t0239300-01)	DLH(PF01738.13)	38.5931	18.9004	0.489736	0.00859618
Os01g0663300	Similar to (1-4)-beta-mannan endohydrolase-like protein. (Os01t0663300-01)	Cellulase(PF00150.13)	17.5986	8.65414	0.491751	0.0160166
Os08g0335600	Protein of unknown function DUF568, DOMON-like domain containing protein. (Os08t0335600-01)	DUF568(PF04526.8)	57.1838	28.122	0.491783	0.00615259
Os02g0752250	Hypothetical protein. (Os02t0752250-00)	-	26.2121	12.9513	0.494094	0.0054046
Os10g0552600	Similar to Tfm5 protein. (Os10t0552600-01)	-	521.383	258.681	0.496145	0.00122659
Os03g0297900	Similar to laccase 90c. (Os03t0297900-00)	Cu-oxidase_3(PF07732.10), Cu-oxidase(PF00394.17)	16.2101	8.05062	0.496642	0.0112288
Os03g0255100	Similar to Relative to SR12 protein (Fragment). (Os03t0255100-01),Similar to Beta-galactosidase. (Os03t0255100-02)	Glyco_hydro_35(PF01301.14), Gal_Lectin(PF02140.13)	41.6506	20.7023	0.497046	0.0177643
Os11g0178800	Plant disease resistance response protein family protein. (Os11t0178800-01)	Dirigent(PF03018.9)	39.8731	19.8819	0.498629	0.0416312
Os03g0145102	Similar to Leucine Rich Repeat family protein, expressed. (Os03t0145102-00)	LRRNT_2(PF08263.7), LRR_4(PF12799.2), LRR_8(PF13855.1), Pkinase(PF00069.20)	9.52267	4.76801	0.500701	0.0280715
Os10g0169400	-	-	209.743	105.45	0.502758	0.0477132
Os10g0169200	Conserved hypothetical protein. (Os10t0169200-01)	-	209.743	105.45	0.502758	0.0477132
Os10g0555700	Beta-expansin. (Os10t0555700-02)	DPBB_1(PF03330.13), Pollen_allerg_1(PF01357.16)	112.189	56.584	0.504365	0.000836295
Os10g0556100	Similar to beta-expansin EXPB4. (Os10t0556100-01),Similar to beta-expansin EXPB4. (Os10t0556100-02),Similar to Expansin-B4. (Os10t0556100-03)	DPBB_1(PF03330.13), Pollen_allerg_1(PF01357.16)	143.957	73.3369	0.509436	0.00159261
Os06g0338200	Copper amine oxidase family protein. (Os06t0338200-01)	Cu_amine_oxidN2(PF02727.11), Cu_amine_oxidN3(PF02728.11), Cu_amine_oxid(PF01179.15)	36.4667	18.6126	0.5104	0.00340287
Os08g0556900	Similar to Cysteine proteinase (EC 3.4.22.-). (Os08t0556900-01),Similar to Vignain. (Os08t0556900-02)	Inhibitor_I29(PF08246.7), Peptidase_C1(PF00112.18)	113.607	58.221	0.512476	0.00401994
Os03g0717000	Similar to TMK protein precursor. (Os03t0717000-01),Similar to TMK protein. (Os03t0717000-02)	LRR_4(PF12799.2), Pkinase(PF00069.20)	24.2569	12.5072	0.515615	0.0369366
Os04g0288100	Similar to Auxin-binding protein ABP20. (Os04t0288100-00)	Cupin_1(PF00190.17)	68.9014	35.5529	0.515997	0.0160166
Os08g0300333	Hypothetical protein. (Os08t0300333-00)	-	48.4819	25.1669	0.5191	0.0294756
Os08g0189100	Similar to Germin-like protein precursor. (Os08t0189100-01)	Cupin_1(PF00190.17)	49.3074	25.9119	0.525517	0.0406871
Os05g0399300	Similar to Chitinase. (Os05t0399300-01)	Glyco_hydro_19(PF00182.14)	393.371	207.731	0.528081	0.0147326
Os10g0552700	Similar to Tumor-related protein (Fragment). (Os10t0552700-01)	-	232.836	123.192	0.529094	0.00534486
Os08g0321000	FAS1 domain domain containing protein. (Os08t0321000-01),FAS1 domain domain containing protein. (Os08t0321000-02)	Fasciclin(PF02469.17)	88.194	47.1447	0.534556	0.00786161
Os10g0538200	Peptidase aspartic, catalytic domain containing protein. (Os10t0538200-01)	Asp(PF00026.18)	41.836	22.4839	0.53743	0.0252535
Os07g0145400	Protein kinase, core domain containing protein. (Os07t0145400-01)	LRRNT_2(PF08263.7), LRR_8(PF13855.1), Pkinase_Tyr(PF07714.12)	5.29367	2.84654	0.537725	0.0373496
Os09g0338500	Similar to Desaturase/cytochrome b5 protein. (Os09t0338500-01)	Cyt-b5(PF00173.23), FA_desaturase(PF00487.19)	24.5976	13.3472	0.542623	0.0476674
Os06g0163400	Thioredoxin domain 2 containing protein. (Os06t0163400-01)	Thioredoxin(PF00085.15), Thioredoxin_6(PF13848.1)	35.8489	19.5	0.54395	0.0225765
Os02g0662000	RCc3 protein. (Os02t0662000-01)	-	1814.37	987.026	0.544006	0.0157391
Os04g0505200	Similar to Protein binding protein. (Os04t0505200-01),Leucine-rich repeat, plant specific containing protein. (Os04t0505200-02),Similar to Protein binding protein. (Os04t0505200-03)	-	57.9956	31.6013	0.544892	0.0201584
Os04g0495400	DOMON domain containing protein. (Os04t0495400-01)	DOMON(PF03351.12), Cytochrom_B561(PF03188.11)	35.827	19.5957	0.546954	0.031724
Os05g0135500	Haem peroxidase family protein. (Os05t0135500-01)	peroxidase(PF00141.18)	49.9568	27.3256	0.546985	0.0225982
Os09g0498800	Protein of unknown function DUF246, plant family protein. (Os09t0498800-01)	O-FucT(PF10250.4)	35.2817	19.3201	0.547595	0.0300065
Os10g0109300	Similar to Peroxidase (EC 1.11.1.7). (Os10t0109300-01),Similar to Peroxidase 54. (Os10t0109300-02)	peroxidase(PF00141.18)	124.694	68.8267	0.551966	0.0278515
Os09g0492700	Similar to 3-hydroxy-3-methylglutaryl coenzyme A reductase (EC 1.1.1.34) (Fragment). (Os09t0492700-01),Similar to 3-hydroxy-3-methylglutaryl,CoA reductase. (Os09t0492700-02)	HMG-CoA_red(PF00368.13)	29.0424	16.0343	0.552099	0.0460568
Os06g0306300	Haem peroxidase domain containing protein. (Os06t0306300-01)	peroxidase(PF00141.18)	63.6601	35.1778	0.552588	0.0381493
Os02g0771700	Glycoside hydrolase, family 17 protein. (Os02t0771700-01)	Glyco_hydro_17(PF00332.13), X8(PF07983.8)	55.5649	30.7174	0.552821	0.0100107
Os11g0525200	Similar to Cytochrome P450 51 (EC 1.14.13.70) (CYPLI) (P450-LIA1) (Obtusifoliol 14-alpha demethylase) (Fragment). (Os11t0525200-01),Similar to Cytochrome P450 51 (EC 1.14.13.70) (CYPLI) (P450-LIA1) (Obtusifoliol 14-alpha demethylase) (Fragment). (Os11t0525200-02)	p450(PF00067.17)	59.9664	33.3954	0.556902	0.0365807
Os03g0762300	Similar to Peroxidase 51 precursor (EC 1.11.1.7) (Atperox P51) (ATP37). (Os03t0762300-01),Similar to peroxidase 51. (Os03t0762300-02)	peroxidase(PF00141.18)	77.4882	43.2872	0.55863	0.0221524
Os07g0679300	Similar to Alpha-galactosidase precursor (EC 3.2.1.22) (Melibiase) (Alpha-D- galactoside galactohydrolase). (Os07t0679300-01)	Melibiase(PF02065.13)	61.2902	34.6509	0.565358	0.0349016
Os08g0189300	Similar to Oxalate oxidase (Fragment). (Os08t0189300-01)	Cupin_1(PF00190.17)	416.957	235.921	0.565816	0.00963806
Os10g0537800	Peptidase aspartic, catalytic domain containing protein. (Os10t0537800-01)	Asp(PF00026.18)	54.2845	30.8769	0.568798	0.0467696
Os01g0850700	Similar to Laccase-7. (Os01t0850700-01),Cupredoxin domain containing protein. (Os01t0850700-02)	Cu-oxidase_3(PF07732.10), Cu-oxidase(PF00394.17), Cu-oxidase_2(PF07731.9)	45.0217	25.6257	0.569186	0.0319433
Os12g0429200	Similar to Relative to SR12 protein (Fragment). (Os12t0429200-01)	Glyco_hydro_35(PF01301.14), Gal_Lectin(PF02140.13)	90.2306	51.5215	0.570998	0.0106007
Os09g0533900	Similar to CEL5,CELLULASE 5 (Fragment). (Os09t0533900-01),Similar to CEL5,CELLULASE 5 (Fragment). (Os09t0533900-02)	Glyco_hydro_9(PF00759.14)	68.4871	39.1581	0.571759	0.0342339
Os01g0827300	Similar to Laccase precursor (EC 1.10.3.2). (Os01t0827300-01)	Cu-oxidase_3(PF07732.10), Cu-oxidase(PF00394.17), Cu-oxidase_2(PF07731.9)	55.4345	32.1129	0.579295	0.0265871
Os07g0175600	Plant lipid transfer protein and hydrophobic protein, helical domain containing protein. (Os07t0175600-01)	LTP_2(PF14368.1)	251.996	150.824	0.598517	0.0369366
Os03g0103200	Similar to Physical impedance induced protein. (Os03t0103200-01)	-	798.312	478.91	0.599903	0.0373496

## Sheet: resoinsive
								WT	WT	WT	K833A	K834A	WT	WT	IRE KD	IRE KD	bzip50 KD
ID	Gene	Description	Function	TFBS	Pep	Pfam	TF	Normal	DMSO	TM	DMSO	TM	DMSO	TM	DMSO	TM	TM	Position	Log2 F. C.	FDR	Significant
XLOC_040348	XLOC_040348	-	-	-	-	-	-	32.7995	31.1718	11.8361	20.1186	13.1288	29.395	27.6448	21.7114	20.1836	12.1229	chr10:16566508-16567867	-1.36862	7.41391e-05	yes
XLOC_035551	XLOC_035551	-	-	-	-	-	-	2.34073	0	3.18547	5.53598	3.9682	4.25563	3.879	4.14572	4.44901	3.24263	chr09:13416146-13418292	1.79769e+308	0.00243036	yes
XLOC_031744	XLOC_031744	-	-	-	-	-	-	0.117451	0	1.22373	0.0300523	0.206909	0.0448184	0.268536	0	0.0388996	0	chr07:24188274-24189220	1.79769e+308	0.0342339	yes
XLOC_021400	XLOC_021400	Retrovirus-related Pol polyprotein from transposon TNT 1-94 OS=Nicotiana tabacum PE=2 SV=1	-	-	-	RVT_2(PF07727.9)	-	0.851013	0.615447	2.57081	0.377133	1.19882	2.07371	2.29221	1.15522	1.15169	1.12594	chr05:15731011-15742930	2.09094	1.71595e-05	yes
XLOC_016502	XLOC_016502	-	-	-	-	-	-	0	0	2.26726	0	0	0.130503	0.630492	0.0448207	0.0933223	0	chr03:28644979-28645849	1.79769e+308	0.00163845	yes
XLOC_006206	XLOC_006206	cytochrome P450, family 94, subfamily D, polypeptide 2 [Arabidopsis thaliana]	-	-	-	p450(PF00067.17)	-	0.204352	0.21048	2.32467	0.149718	0.398912	0.339836	0.793645	0.403529	0.600327	1.03893	chr01:34084695-34086611	3.4937	0.0152738	yes
XLOC_044861	Os12g0631600	Conserved hypothetical protein. (Os12t0631600-01)	-	-	-	-	-	4.46092	4.50943	10.6077	8.82348	16.8957	2.70633	3.76683	3.30318	6.3512	9.41928	chr12:27046193-27049741	1.26252	0.0350306	yes
XLOC_044649	Os12g0573200	GRAS transcription factor domain containing protein. (Os12t0573200-01)	-	-	-	GRAS(PF03514.9)	GRAS	54.7236	50.8439	81.076	67.7511	94.5433	62.0934	67.725	101.158	103.238	124.193	chr12:23634671-23637678	0.701625	0.048985	yes
XLOC_044628	Os12g0569200	Conserved hypothetical protein. (Os12t0569200-01)	-	UPRMOTIFIAT(-954 -), pUPRE-II(-211 -)	-	-	-	139.724	138.545	37.514	97.4457	50.4439	141.833	99.4076	85.7152	85.5189	42.6634	chr12:23420041-23420841	-1.85643	2.25774e-12	yes
XLOC_045990	Os12g0568500	Metallothionein-like protein type 1. (Os12t0568500-01)	-	-	-	Metallothio_2(PF01439.13)	-	209.149	76.5032	282.805	27.7059	24.7152	299.789	200.814	31.1004	44.5524	54.6202	chr12:23390251-23395621	1.91464	2.3146e-10	yes
XLOC_044275	Os12g0455000	Proteinase inhibitor I1, Kazal domain containing protein. (Os12t0455000-01)	-	-	-	-	-	282.095	303.694	115.719	332.329	254.072	109.09	66.6058	338.889	321.583	250.724	chr12:15788560-15789140	-1.36357	1.04946e-07	yes
XLOC_045641	Os12g0437800	Similar to MPI. (Os12t0437800-01)	-	-	-	potato_inhibit(PF00280.13)	-	217.695	227.795	535.65	897.472	1183.84	390.539	320.615	562.467	504.268	520.985	chr12:14411365-14412019	1.26198	7.58982e-05	yes
XLOC_045626	Os12g0429200	Similar to Relative to SR12 protein (Fragment). (Os12t0429200-01)	-	UPRMOTIFIAT(-380 +), pUPRE-II(-382 -)	-	Glyco_hydro_35(PF01301.14), Gal_Lectin(PF02140.13)	-	82.7224	89.2306	50.5215	55.7718	44.4407	70.2002	49.683	45.1053	48.4122	38.9665	chr12:13761553-13782378	-0.792218	0.0106007	yes
XLOC_044155	Os12g0292400	Similar to Petunia ribulose 1,5-bisphosphate carboxylase small subunit mRNA (clone pSSU 51), partial cds. (Fragment). (Os12t0292400-01)	-	-	-	RbcS(PF12338.3), RuBisCO_small(PF00101.15)	-	5.36149	3.91763	11.2068	22.4114	15.2598	113.003	47.4706	122.708	86.1056	55.6056	chr12:11320347-11322505	1.54474	0.00745896	yes
XLOC_045560	Os12g0291733	Hypothetical gene. (Os12t0291733-00)	-	-	-	-	-	10.813	6.19932	21.2731	34.6134	24.6071	145.575	56.5265	208.274	159.555	121.455	chr12:11277246-11278306	1.80727	0.0230007	yes
XLOC_044151	Os12g0291100	Similar to Petunia ribulose 1,5-bisphosphate carboxylase small subunit mRNA (clone pSSU 51), partial cds. (Fragment). (Os12t0291100-01),Similar to Ribulose bisphosphate carboxylase small chain. (Os12t0291100-02),Non-protein coding transcript. (Os12t0291100-03)	-	-	-	RbcS(PF12338.3), RuBisCO_small(PF00101.15)	-	49.4892	46.1438	93.3361	174.288	137.973	621.523	356.928	816.774	669.726	555.538	chr12:11262346-11263636	1.04472	0.0279274	yes
XLOC_044020	Os12g0242500	Conserved hypothetical protein. (Os12t0242500-01)	-	-	-	-	-	2.86884	2.80946	8.58734	2.1211	3.64479	11.4872	9.40766	6.80377	7.09856	7.43233	chr12:7892374-7893898	1.64034	0.0236518	yes
XLOC_043581	Os12g0114800	Similar to Lipid transfer protein. (Os12t0114800-01)	-	-	-	Tryp_alpha_amyl(PF00234.17)	-	74.706	59.6127	16.7	97.1986	42.5516	78.727	33.6215	26.4182	35.1557	13.1132	chr12:727801-728559	-1.80734	3.19553e-07	yes
XLOC_043451	Os11g0707000	Similar to Ribulose bisphosphate carboxylase/oxygenase activase, chloroplastic. (Os11t0707000-01),Ribulose-bisphosphate carboxylase activase (EC 6.3.4.-) (Fragments). (Os11t0707000-02),Similar to Ribulose bisphosphate carboxylase/oxygenase activase, chloroplastic. (Os11t0707000-03),Non-protein coding transcript. (Os11t0707000-04)	-	-	-	AAA(PF00004.24)	-	19.2492	13.4754	34.48	56.4739	40.7184	226.071	107.081	392.987	346.951	222.935	chr11:28932938-28936100	1.38385	0.00076395	yes
XLOC_041721	Os11g0645400	Plant disease resistance response protein family protein. (Os11t0645400-01)	-	-	-	Dirigent(PF03018.9)	-	13.9507	10.6118	3.15641	6.66809	2.89039	23.8654	10.0148	2.85997	4.96768	1.60923	chr11:25617773-25618559	-1.72089	0.0252535	yes
XLOC_041718	Os11g0644700	Plant disease resistance response protein family protein. (Os11t0644700-01)	-	-	-	Dirigent(PF03018.9)	-	10.1487	11.3308	3.28121	1.09687	0.370189	6.24115	4.09647	1.25192	2.18291	2.57327	chr11:25593754-25594874	-1.75953	0.0239697	yes
XLOC_041709	Os11g0641500	Cupredoxin domain containing protein. (Os11t0641500-01)	-	-	-	Cu-oxidase_3(PF07732.10), Cu-oxidase(PF00394.17), Cu-oxidase_2(PF07731.9)	-	5.93363	2.80886	8.21839	27.5611	35.7632	0.859292	1.10726	111.88	77.808	75.9266	chr11:25423700-25426045	1.57729	0.0210619	yes
XLOC_041531	Os11g0592100	Similar to Barwin. (Os11t0592100-01)	-	-	-	Barwin(PF00967.12)	-	194.709	243.329	117.054	327.686	169.456	35.4001	36.1849	245.47	196.616	172.838	chr11:22505992-22507412	-1.02732	0.000260515	yes
XLOC_043010	Os11g0557800	Conserved hypothetical protein. (Os11t0557800-01)	-	-	-	-	-	165.856	145.344	57.0547	73.7322	46.0275	105.166	51.751	40.9602	38.9352	27.7523	chr11:20720424-20724619	-1.32063	0.000134488	yes
XLOC_041360	Os11g0539200	Similar to Xyloglucan endotransglycosylase XET2 (Fragment). (Os11t0539200-01)	-	-	-	Glyco_hydro_16(PF00722.16), XET_C(PF06955.7)	-	52.3688	48.843	5.73636	22.8814	6.60313	60.068	13.8258	20.1424	16.5752	7.94376	chr11:19675011-19677815	-3.06152	0	yes
XLOC_041349	Os11g0537350	Similar to predicted protein. (Os11t0537350-00)	-	-	-	Cupin_1(PF00190.17)	-	20.8672	19.7114	68.0305	24.6232	39.4202	23.6673	44.3243	25.4713	37.7149	36.4123	chr11:19580211-19586553	1.81557	2.36027e-07	yes
XLOC_041349	Os11g0537300	Similar to DedA. (Os11t0537300-01)	-	UPRMOTIFIAT(-182 +), pUPRE-II(-184 -)	-	SNARE_assoc(PF09335.6)	-	20.8672	19.7114	68.0305	24.6232	39.4202	23.6673	44.3243	25.4713	37.7149	36.4123	chr11:19580211-19586553	1.81557	2.36027e-07	yes
XLOC_041314	Os11g0525200	Similar to Cytochrome P450 51 (EC 1.14.13.70) (CYPLI) (P450-LIA1) (Obtusifoliol 14-alpha demethylase) (Fragment). (Os11t0525200-01),Similar to Cytochrome P450 51 (EC 1.14.13.70) (CYPLI) (P450-LIA1) (Obtusifoliol 14-alpha demethylase) (Fragment). (Os11t0525200-02)	-	-	-	p450(PF00067.17)	-	59.9055	58.9664	32.3954	44.3512	33.4244	74.1049	54.4751	43.1675	48.9463	40.1823	chr11:19048565-19052876	-0.83568	0.0365807	yes
XLOC_041219	Os11g0482100	Similar to Protein transport protein Sec24-like CEF. (Os11t0482100-01)	-	-	-	Sec23_trunk(PF04811.10), Sec23_BS(PF08033.7), Sec23_helical(PF04815.10)	-	30.1164	28.6309	68.9051	30.9771	48.9515	24.7021	41.7956	23.4981	37.5866	42.9892	chr11:16926677-16939469	1.29546	3.07261e-05	yes
XLOC_041197	Os11g0473000	Similar to ER lumen protein retaining receptor (HDEL receptor) (PGP169-12). (Os11t0473000-01),Similar to ER lumen protein retaining receptor (HDEL receptor) (PGP169-12). (Os11t0473000-02)	-	-	-	ER_lumen_recept(PF00810.13)	-	53.2097	52.0077	110.155	57.5076	86.966	44.7908	73.7598	42.8251	62.0481	73.1284	chr11:16305658-16309493	1.11116	0.000972637	yes
XLOC_041110	Os11g0433500	Similar to Protein transport protein Sec23A (SEC23-related protein A). (Os11t0433500-01)	-	-	-	Sec23_BS(PF08033.7), Sec23_helical(PF04815.10), Gelsolin(PF00626.17)	-	87.0897	86.2195	176.822	87.8838	123.786	83.1292	115.914	70.7659	95.7197	108.02	chr11:14014640-14022599	1.06463	0.00621562	yes
XLOC_041101	Os11g0428800	Cupredoxin domain containing protein. (Os11t0428800-01)	-	-	-	Cu_bind_like(PF02298.12)	-	231.746	141.176	343.709	559.55	663.383	155.447	38.0195	399.708	342.842	400.055	chr11:13723176-13724624	1.31212	3.12206e-06	yes
XLOC_042575	Os11g0282900	Hypothetical protein. (Os11t0282900-01),Hypothetical protein. (Os11t0282900-02)	-	-	-	-	-	6.8123	7.12701	2.07957	2.81559	1.55695	7.35738	3.77366	1.42943	1.74217	1.70125	chr11:10096293-10102857	-1.74859	0.00560313	yes
XLOC_042448	Os11g0241200	Protein of unknown function DUF538 family protein. (Os11t0241200-01)	-	-	-	DUF538(PF04398.7)	-	14.7671	18.3289	6.27353	7.95373	8.09165	4.54826	2.4519	8.609	9.86823	4.73546	chr11:7551979-7552671	-1.51835	0.0180555	yes
XLOC_040811	Os11g0211800	Similar to Specific abundant protein-like protein 1. (Os11t0211800-01)	-	-	-	-	-	36.4747	34.1482	15.0168	125.59	94.5149	58.1587	45.0612	52.7415	48.8717	21.2865	chr11:5808713-5809427	-1.15682	0.0230484	yes
XLOC_042345	Os11g0210201	Conserved hypothetical protein. (Os11t0210201-00)	-	-	-	-	-	9.0166	8.38901	29.2411	19.0181	40.1373	10.7432	16.0638	20.0215	24.362	32.2082	chr11:5710676-5711244	1.82985	0.0105401	yes
XLOC_042292	Os11g0199200	Similar to Protein disulfide isomerase (Fragment). (Os11t0199200-01),Similar to Protein disulfide isomerase. (Os11t0199200-02)	OsPDIL1-1	UPRMOTIFIAT(-684 +), UPRMOTIFIAT(-456 -), UPRMOTIFIAT(-392 -), ERSE-I(-453 -)	KDEL	Thioredoxin(PF00085.15), Thioredoxin_6(PF13848.1)	-	451.294	457.772	1558.87	501.317	951.607	273.791	464.027	247.968	397.543	396.44	chr11:4971318-4975043	1.79623	6.185e-11	yes
XLOC_040695	Os11g0180000	Plant disease resistance response protein family protein. (Os11t0180000-01)	-	ERSE-I(-107 +)	-	Dirigent(PF03018.9)	-	64.5781	59.5909	28.5803	30.4363	18.0237	57.2523	30.5372	26.1462	31.7567	20.0865	chr11:3994708-3996648	-1.03165	0.004759	yes
XLOC_042231	Os11g0178800	Plant disease resistance response protein family protein. (Os11t0178800-01)	-	-	-	Dirigent(PF03018.9)	-	39.5512	38.8731	18.8819	30.2135	21.9006	42.6878	25.4785	22.6141	22.8622	15.3954	chr11:3916879-3917635	-1.01334	0.0416312	yes
XLOC_042205	Os11g0171300	Fructose-bisphosphate aldolase, chloroplast precursor (EC 4.1.2.13) (ALDP). (Os11t0171300-01)	-	-	-	Glycolytic(PF00274.14)	-	20.4844	18.6112	37.8514	53.1814	41.7833	202.23	121.677	277.408	255.121	189.189	chr11:3488767-3491609	1.0526	0.0129273	yes
XLOC_040635	Os11g0163800	Protein of unknown function DUF793 family protein. (Os11t0163800-01)	-	-	-	DUF793(PF05633.6)	-	7.14791	7.92762	24.2207	11.1498	13.4563	12.4976	24.8993	8.21055	12.0583	16.431	chr11:3110575-3112429	1.6397	2.76631e-05	yes
XLOC_040573	Os11g0149400	Similar to Phytosulfokines 2 precursor. (Os11t0149400-01),Similar to cDNA clone:001-122-H04, full insert sequence. (Os11t0149400-02)	-	-	-	PSK(PF06404.7)	-	90.8968	80.5873	148.159	111.977	175.316	24.9644	23.9128	60.2957	65.0985	75.7771	chr11:2291328-2292410	0.906947	0.02882	yes
XLOC_040520	Os11g0138300	Conserved hypothetical protein. (Os11t0138300-01)	-	-	-	-	-	1.51005	1.44116	8.00927	0.975148	1.66577	1.90091	4.91944	1.36521	2.0923	3.80771	chr11:1775264-1781440	2.50286	0.0278515	yes
XLOC_040431	Os11g0115100	Similar to Lipid transfer protein. (Os11t0115100-01)	-	-	-	Tryp_alpha_amyl(PF00234.17)	-	93.9504	74.5389	32.0383	98.0249	43.8239	100.657	59.1193	41.3715	53.3179	24.1746	chr11:684776-685551	-1.18977	0.000836295	yes
XLOC_038869	Os10g0556100	Similar to beta-expansin EXPB4. (Os10t0556100-01),Similar to beta-expansin EXPB4. (Os10t0556100-02),Similar to Expansin-B4. (Os10t0556100-03)	-	-	-	DPBB_1(PF03330.13), Pollen_allerg_1(PF01357.16)	-	135.782	142.957	72.3369	93.3288	54.7646	110.266	85.9506	91.6529	87.1496	68.0944	chr10:21858852-21861259	-0.954349	0.00159261	yes
XLOC_040188	Os10g0555700	Beta-expansin. (Os10t0555700-02)	-	-	-	DPBB_1(PF03330.13), Pollen_allerg_1(PF01357.16)	-	121.614	111.189	55.584	74.7654	31.5133	111.096	78.4079	64.3107	58.5675	44.9382	chr10:21835932-21837651	-0.971843	0.000836295	yes
XLOC_040177	Os10g0553300	Similar to Trehalose-6-phosphate phosphatase. (Os10t0553300-01)	-	UPRMOTIFIAT(-238 +)	-	Trehalose_PPase(PF02358.11)	-	15.2182	15.6459	37.7419	38.4452	49.2373	31.7416	29.129	34.3478	31.9699	49.0436	chr10:21706888-21711028	1.29881	0.000993124	yes
XLOC_040175	Os10g0552800	Similar to Tfm5 protein. (Os10t0552800-01)	-	-	-	-	-	325.711	319.9	89.5206	200.005	109.302	265.242	118.015	80.3377	92.2662	56.2197	chr10:21697076-21697778	-1.80891	0	yes
XLOC_040174	Os10g0552700	Similar to Tumor-related protein (Fragment). (Os10t0552700-01)	-	UPRMOTIFIAT(-962 -), pUPRE-II(-964 +)	-	-	-	239.876	231.836	122.192	78.8947	61.8654	192.294	109.941	42.6104	70.4762	42.2312	chr10:21693875-21694502	-0.895528	0.00534486	yes
XLOC_040173	Os10g0552600	Similar to Tfm5 protein. (Os10t0552600-01)	-	-	-	-	-	488.944	520.383	257.681	234.866	243.234	204.184	133.884	80.3077	146.868	101.411	chr10:21690211-21691463	-0.985562	0.00122659	yes
XLOC_040168	Os10g0551800	Root-specific protein (RCc2 protein). (Os10t0551800-00)	-	-	-	-	-	43.0285	31.9714	13.4234	9.87888	3.90685	21.7259	16.0712	15.4631	13.4405	10.6532	chr10:21658191-21658818	-1.2236	0.0302843	yes
XLOC_038856	Os10g0550900	Proline oxidase domain containing protein. (Os10t0550900-01)	-	-	-	Pro_dh(PF01619.13)	-	7.9606	9.62511	37.6581	34.1698	41.4406	22.3911	21.6513	24.4283	18.2513	26.3596	chr10:21618210-21620554	1.99651	4.38068e-08	yes
XLOC_038793	Os10g0538200	Peptidase aspartic, catalytic domain containing protein. (Os10t0538200-01)	-	-	-	Asp(PF00026.18)	-	44.1833	40.836	21.4839	191.324	112.01	35.4239	11.1518	189.43	140.522	140.62	chr10:20971239-20972640	-0.898161	0.0252535	yes
XLOC_038791	Os10g0537800	Peptidase aspartic, catalytic domain containing protein. (Os10t0537800-01)	-	-	-	Asp(PF00026.18)	-	55.3324	53.2845	29.8769	292.218	157.903	58.1638	20.2529	264.429	205.536	187.654	chr10:20956883-20958287	-0.806261	0.0467696	yes
XLOC_040109	Os10g0536900	Hypothetical protein. (Os10t0536900-00)	-	-	-	-	-	17.2606	15.1101	4.52389	10.5092	7.22902	13.3288	6.76464	9.91521	10.3599	8.33994	chr10:20899869-20902329	-1.71146	0.00694168	yes
XLOC_038750	Os10g0527400	Similar to Tau class GST protein 3. (Os10t0527400-01)	-	-	-	GST_N_3(PF13417.1), GST_C(PF00043.20)	-	177.902	160.55	325.993	274.227	293.061	146.398	170.338	567.213	389.673	469.628	chr10:20488626-20489877	1.05025	7.91761e-05	yes
XLOC_038650	Os10g0502450	Hypothetical protein. (Os10t0502450-00)	-	-	-	-	-	26.4759	24.6525	54.6223	31.3217	43.3841	51.7126	59.0119	51.0496	56.5572	58.9918	chr10:19159178-19162398	1.17618	0.000337449	yes
XLOC_039803	Os10g0459700	Similar to Xyloglucan galactosyltransferase KATAMARI 1 (EC 2.4.1.-) (MURUS3 protein). (Os10t0459700-01)	-	-	-	Exostosin(PF03016.10)	-	4.73623	5.50518	2.06518	4.37606	2.60573	4.57852	2.0793	3.10113	2.39966	2.32261	chr10:16896683-16898801	-1.38609	0.0252602	yes
XLOC_039781	Os10g0453800	-	-	-	-	-	-	52.047	57.5809	25.0921	40.5133	28.845	55.1472	62.8593	42.3713	48.2937	27.5206	chr10:16575346-16575931	-1.16993	0.00837208	yes
XLOC_039779	Os10g0453000	Hypothetical protein. (Os10t0453000-01)	-	-	-	-	-	102.143	96.8938	36.3074	53.468	43.4189	48.767	51.108	49.0144	44.5807	27.9596	chr10:16518768-16519232	-1.38772	0.000270994	yes
XLOC_039777	Os10g0452500	Similar to Glycine-rich protein precursor. (Os10t0452500-00)	-	-	-	-	-	58.6684	65.4402	23.1406	36.2804	25.7187	42.3428	52.8208	41.3311	46.1795	26.6652	chr10:16500664-16501803	-1.47133	0.000237591	yes
XLOC_038419	Os10g0439100	Similar to cDNA clone:002-180-G03, full insert sequence. (Os10t0439100-00)	-	-	-	DPBB_1(PF03330.13), Pollen_allerg_1(PF01357.16)	-	11.9366	11.3385	4.57349	10.0243	2.88935	9.93067	6.4296	7.57332	3.79425	4.66286	chr10:15751893-15753575	-1.28144	0.0453252	yes
XLOC_039591	Os10g0397400	Similar to Cell elongation protein DIMINUTO (Cell elongation protein Dwarf1). (Os10t0397400-01)	-	-	-	-	-	97.6851	96.0212	41.5841	71.3309	47.7317	97.0751	66.8697	58.0472	62.1945	42.1814	chr10:13359348-13363180	-1.1789	0.000145522	yes
XLOC_038202	Os10g0371000	Similar to Pollen proteins Ole e I family protein, expressed. (Os10t0371000-01)	-	-	-	Pollen_Ole_e_I(PF01190.12)	-	116.169	121.489	50.8292	100.902	71.2632	114.302	85.3565	73.0662	77.3643	49.3779	chr10:11723426-11726359	-1.22867	1.6576e-05	yes
XLOC_038071	Os10g0323500	Similar to Beta-glucosidase. (Os10t0323500-01)	-	-	-	Glyco_hydro_1(PF00232.13)	-	38.5285	42.4535	19.0797	36.144	23.7542	17.5761	10.6337	38.0124	28.0055	15.6515	chr10:8920264-8926170	-1.12542	0.000219466	yes
XLOC_038010	Os10g0193100	Conserved hypothetical protein. (Os10t0193100-00)	-	-	-	LTP_2(PF14368.1)	-	33.5365	27.2859	6.82751	27.2071	9.89984	20.2599	6.90514	14.3617	8.80674	5.66751	chr10:6484462-6487014	-1.9703	5.3429e-05	yes
XLOC_038006	Os10g0191300	Similar to PR-1a pathogenesis related protein (Hv-1a) precursor. (Os10t0191300-01)	-	-	-	CAP(PF00188.21)	-	1213.85	1214.07	520.837	849.51	494.86	569.069	566.607	593.72	736.01	609.198	chr10:6370101-6370799	-1.19252	3.00273e-06	yes
XLOC_037942	Os10g0169400	-	-	-	-	-	-	220.999	208.743	104.45	171.671	85.2692	181.792	135.456	109.048	122.543	83.5729	chr10:4757393-4763675	-0.970489	0.0477132	yes
XLOC_037942	Os10g0169200	Conserved hypothetical protein. (Os10t0169200-01)	-	-	-	-	-	220.999	208.743	104.45	171.671	85.2692	181.792	135.456	109.048	122.543	83.5729	chr10:4757393-4763675	-0.970489	0.0477132	yes
XLOC_039022	Os10g0109300	Similar to Peroxidase (EC 1.11.1.7). (Os10t0109300-01),Similar to Peroxidase 54. (Os10t0109300-02)	-	-	-	peroxidase(PF00141.18)	-	126.523	123.694	67.8267	70.1161	56.467	90.6978	88.3227	127.93	127.656	86.771	chr10:655624-658866	-0.838421	0.0278515	yes
XLOC_037635	Os09g0571200	C2 domain containing protein. (Os09t0571200-01)	-	-	-	C2(PF00168.25)	-	32.9214	23.9057	54.8563	49.2264	101.8	42.5468	49.9244	64.4651	77.6216	86.6692	chr09:22804667-22806996	1.22673	0.00289657	yes
XLOC_037558	Os09g0556000	Signal peptidase 22 kDa subunit family protein. (Os09t0556000-01)	-	-	-	SPC22(PF04573.7)	-	64.1286	58.7782	115.308	65.3857	66.6026	47.594	75.2979	45.0565	74.8017	72.0309	chr09:22092229-22095269	1.00056	0.00298262	yes
XLOC_036169	Os09g0548200	Peptidoglycan-binding Lysin subgroup domain containing protein. (Os09t0548200-01)	-	-	-	LysM(PF01476.15)	-	15.628	14.2797	4.49644	10.3791	6.99544	13.5564	8.13026	8.34215	8.27161	3.68418	chr09:21677477-21680257	-1.63868	0.000219466	yes
XLOC_036110	Os09g0535400	Curculin-like (mannose-binding) lectin domain containing protein. (Os09t0535400-00)	-	-	-	-	-	13.2487	12.5158	4.77436	9.88045	6.32961	11.3214	8.13142	17.0301	17.6416	8.70643	chr09:21054537-21055909	-1.36195	0.00820103	yes
XLOC_037453	Os09g0533900	Similar to CEL5%3DCELLULASE 5 (Fragment). (Os09t0533900-01),Similar to CEL5%3DCELLULASE 5 (Fragment). (Os09t0533900-02)	-	-	-	Glyco_hydro_9(PF00759.14)	-	69.7605	67.4871	38.1581	42.9671	34.1534	77.6714	53.3042	37.6502	42.1576	33.3342	chr09:20976441-20980651	-0.7942	0.0342339	yes
XLOC_036015	Os09g0512700	Armadillo-like helical domain containing protein. (Os09t0512700-01)	Fes1-like	-	-	Fes1(PF08609.5)	-	14.0155	13.5132	346.375	13.9632	36.7106	8.05617	167.169	5.48977	38.2752	32.9239	chr09:19943523-19948760	4.70832	0	yes
XLOC_035958	Os09g0501100	Protein of unknown function DUF568 domain containing protein. (Os09t0501100-00)	-	-	-	DUF568(PF04526.8)	-	6.74515	6.74861	1.58512	6.54712	1.58133	4.88195	2.20615	1.66433	1.80005	1.52854	chr09:19395897-19396896	-2.06157	0.00998993	yes
XLOC_037301	Os09g0498800	Protein of unknown function DUF246, plant family protein. (Os09t0498800-01)	-	-	-	O-FucT(PF10250.4)	-	32.7281	34.2817	18.3201	19.9511	12.9403	26.7096	23.4996	18.1475	17.7058	14.561	chr09:19292777-19296140	-0.875588	0.0300065	yes
XLOC_035944	Os09g0497700	Autophagy protein 16 domain containing protein. (Os09t0497700-01)	-	-	-	-	-	32.9431	30.5511	14.1424	22.0432	13.4066	24.7657	16.4147	16.5948	17.462	11.2509	chr09:19244922-19250349	-1.08277	0.00561688	yes
XLOC_035932	Os09g0492700	Similar to 3-hydroxy-3-methylglutaryl coenzyme A reductase (EC 1.1.1.34) (Fragment). (Os09t0492700-01),Similar to 3-hydroxy-3-methylglutaryl%3DCoA reductase. (Os09t0492700-02)	-	-	-	HMG-CoA_red(PF00368.13)	-	28.4577	28.0424	15.0343	25.059	19.5151	25.883	20.7201	20.3869	19.6903	19.6201	chr09:19074059-19078652	-0.870929	0.0460568	yes
XLOC_035884	Os09g0480600	Conserved hypothetical protein. (Os09t0480600-01)	-	-	-	-	-	40.5825	40.4228	97.3568	46.3403	70.2205	29.8806	54.6012	24.6537	43.2256	37.8802	chr09:18448400-18449178	1.29654	0.000206674	yes
XLOC_037107	Os09g0453400	Peptidase S26A, signal peptidase I family protein. (Os09t0453400-01)	-	-	-	Peptidase_S26(PF10502.4)	-	105.432	101.766	176.808	137.282	170.622	126.382	144.279	180.955	180.347	230.922	chr09:17003045-17005694	0.825351	0.00826345	yes
XLOC_035768	Os09g0451500	Similar to protein disulfide isomerase. (Os09t0451500-01),Thioredoxin domain 2 containing protein. (Os09t0451500-02)	OsPDIL2-3	UPRMOTIFIAT(-602 +), UPRMOTIFIAT(-656 +), ERSE-I(-43 -)	NDEL, -	Thioredoxin(PF00085.15)	-	87.7269	80.9894	561.215	93.7762	260.317	63.3063	312.855	55.2516	242.546	255.59	chr09:16930986-16935904	2.82117	0	yes
XLOC_037091	Os09g0447900	Conserved hypothetical protein. (Os09t0447900-01)	-	-	-	-	-	0	0	1.05451	0	0.137011	0.0887824	0.422499	0.0722159	0.195429	0.0844103	chr09:16741959-16743660	1.79769e+308	0.00244792	yes
XLOC_037085	Os09g0447500	Cytochrome P450 family protein. (Os09t0447500-01)	-	-	-	p450(PF00067.17)	-	2.2053	1.17105	5.30432	1.45496	2.61802	0.813388	1.12336	1.01585	1.37331	1.5823	chr09:16718632-16720923	2.2078	0.00631342	yes
XLOC_036946	Os09g0412300	Similar to Calmodulin-like protein. (Os09t0412300-01)	-	-	-	-	-	7.9024	7.2613	19.7102	10.175	28.5575	9.78923	16.2109	17.4015	34.9481	27.3225	chr09:14635405-14636242	1.46907	0.0443049	yes
XLOC_035548	Os09g0388400	HAD superfamily hydrolase-like, type 3 domain containing protein. (Os09t0388400-01)	-	-	-	Hydrolase_3(PF08282.7)	-	48.6506	36.5355	74.9152	48.9693	51.9515	1.64098	0.213419	6.37611	4.9431	5.60429	chr09:13319822-13325701	1.06438	0.00483491	yes
XLOC_035409	Os09g0346500	Similar to Chlorophyll a-b binding protein, chloroplast precursor (LHCII type I CAB) (LHCP). (Os09t0346500-04)	-	ERSE-I(-121 +)	-	Chloroa_b-bind(PF00504.16)	-	62.7667	63.5331	131.254	131.441	108.189	265.659	271.415	462.514	410.991	327.134	chr09:10845778-10847012	1.0752	0.000282574	yes
XLOC_035386	Os09g0338500	Similar to Desaturase/cytochrome b5 protein. (Os09t0338500-01)	-	-	-	Cyt-b5(PF00173.23), FA_desaturase(PF00487.19)	-	26.3589	23.5976	12.3472	15.4566	9.75916	17.9786	13.8579	8.83628	8.73096	8.85667	chr09:10338557-10340425	-0.906032	0.0476674	yes
XLOC_035376	Os09g0334500	WRKY transcription factor 74. (Os09t0334500-01)	-	-	-	WRKY(PF03106.10)	WRKY	18.2296	17.3782	43.0457	30.4414	44.3569	9.65634	17.3044	9.52522	15.7388	27.9337	chr09:10128836-10131086	1.33702	7.23143e-05	yes
XLOC_033346	Os08g0556900	Similar to Cysteine proteinase (EC 3.4.22.-). (Os08t0556900-01),Similar to Vignain. (Os08t0556900-02)	-	-	HDEL	Inhibitor_I29(PF08246.7), Peptidase_C1(PF00112.18)	-	103.723	112.607	57.221	50.779	47.4185	96.083	69.718	56.4318	68.164	41.6474	chr08:27875141-27876577	-0.948259	0.00401994	yes
XLOC_033199	Os08g0531000	Similar to Diphosphonucleotide phosphatase 1 precursor. (Os08t0531000-01),Similar to Nucleotide pyrophosphatase/phosphodiesterase (Fragments). (Os08t0531000-02)	-	-	-	Metallophos(PF00149.23), Metallophos_C(PF14008.1)	-	88.5919	93.2556	45.0363	55.1583	42.2004	45.4205	36.9164	15.4589	23.5567	13.7733	chr08:26434717-26445473	-1.02168	0.00313334	yes
XLOC_033168	Os08g0524400	Protein of unknown function DUF568, DOMON-like domain containing protein. (Os08t0524400-00)	-	-	-	DUF568(PF04526.8)	-	40.2256	46.3495	22.0598	52.1358	41.9849	60.6642	50.2146	54.8114	61.6981	40.6333	chr08:26086562-26087515	-1.04271	0.00744711	yes
XLOC_034749	Os08g0519100	D-arabinono-1,4-lactone oxidase domain containing protein. (Os08t0519100-01),Hypothetical conserved gene. (Os08t0519100-02)	-	-	-	FAD_binding_4(PF01565.18), ALO(PF04030.9)	-	10.8894	9.58908	2.28397	10.2602	3.90724	11.4907	9.58468	10.9803	8.52291	0.817991	chr08:25769813-25771549	-2.04142	1.02175e-05	yes
XLOC_034682	Os08g0502400	FAS1 domain domain containing protein. (Os08t0502400-01)	-	-	-	Fasciclin(PF02469.17)	-	15.0581	19.0431	6.83476	12.5101	4.74385	11.2072	10.4017	6.17673	5.55044	5.68511	chr08:24818380-24820324	-1.44988	0.00178014	yes
XLOC_034574	Os08g0477100	Similar to Latex allergen. (Os08t0477100-01)	-	-	-	Patatin(PF01734.17)	-	8.34722	3.47989	14.3764	14.7692	20.8124	5.32484	9.99486	12.439	17.388	69.4445	chr08:23502959-23505333	2.07502	0.00786161	yes
XLOC_032904	Os08g0459333	Hypothetical gene. (Os08t0459333-00)	-	-	-	-	-	48.0823	44.4583	18.5709	25.8138	16.5834	47.7581	24.5919	19.0996	19.3739	12.2433	chr08:22530042-22532489	-1.23099	0.000372922	yes
XLOC_034453	Os08g0440500	MIR domain containing protein. (Os08t0440500-01)	-	-	-	MIR(PF02815.14)	-	30.8267	28.9094	116.738	35.2074	72.0433	24.9908	65.7771	25.709	65.2902	65.3989	chr08:21433597-21436811	2.04209	3.45443e-11	yes
XLOC_032733	Os08g0412700	Protein of unknown function DUF1262 family protein. (Os08t0412700-01)	-	-	-	DUF1262(PF06880.6)	-	22.2889	23.7544	42.3863	50.3094	55.0003	4.54591	5.61655	21.7096	21.1082	39.1904	chr08:19745572-19747063	0.863824	0.0474057	yes
XLOC_032662	Os08g0391000	Hypothetical protein. (Os08t0391000-00)	-	-	-	-	-	23.9158	15.3127	34.7949	118.792	130.793	4.56973	5.64529	29.1943	18.3872	22.8449	chr08:18508781-18510110	1.21257	0.0307015	yes
XLOC_032507	Os08g0335600	Protein of unknown function DUF568, DOMON-like domain containing protein. (Os08t0335600-01)	-	-	-	DUF568(PF04526.8)	-	61.1222	56.1838	27.122	18.9196	15.8584	40.497	26.2754	13.5343	20.3274	17.7351	chr08:15008764-15009689	-1.02226	0.00615259	yes
XLOC_034109	Os08g0321000	FAS1 domain domain containing protein. (Os08t0321000-01),FAS1 domain domain containing protein. (Os08t0321000-02)	-	-	-	Fasciclin(PF02469.17)	-	87.9121	87.194	46.1447	50.5341	34.6229	88.6436	60.6611	36.2847	46.4636	33.037	chr08:13985120-13988121	-0.889642	0.00786161	yes
XLOC_034072	Os08g0300333	Hypothetical protein. (Os08t0300333-00)	-	-	-	-	-	46.6305	47.4819	24.1669	26.4863	18.2387	36.5893	25.6545	17.9509	23.1391	18.3092	chr08:12350725-12356984	-0.945918	0.0294756	yes
XLOC_034019	Os08g0278900	MIR domain containing protein. (Os08t0278900-01)	SDF2-like	UPRMOTIFIAT(-786 +), UPRMOTIFIAT(-273 +), UPRMOTIFIAT(-217 -), ERSE-I(-287 +)	-	MIR(PF02815.14)	-	29.32	28.8981	150.764	39.598	102.244	14.8762	78.832	22.7498	76.6356	87.9352	chr08:10810394-10813333	2.41167	9.33971e-12	yes
XLOC_032275	Os08g0239300	Dienelactone hydrolase domain containing protein. (Os08t0239300-01)	-	-	-	DLH(PF01738.13)	-	63.9469	37.5931	17.9004	17.205	12.7759	38.5568	22.3155	26.0494	28.1973	21.8862	chr08:8437322-8445916	-1.04205	0.00859618	yes
XLOC_032184	Os08g0205400	Heavy metal transport/detoxification protein domain containing protein. (Os08t0205400-01)	-	-	-	HMA(PF00403.21)	-	680.263	568.434	926.831	575.197	646.614	630.841	696.735	640.644	638.053	733.352	chr08:6159122-6161383	0.733737	0.0268028	yes
XLOC_032117	Os08g0189300	Similar to Oxalate oxidase (Fragment). (Os08t0189300-01)	-	-	-	Cupin_1(PF00190.17)	-	343.534	415.957	234.921	187.99	141.631	199.599	213.745	468.263	442.585	387.801	chr08:5228826-5229949	-0.795834	0.00963806	yes
XLOC_032116	Os08g0189200	Similar to Oxalate oxidase (Fragment). (Os08t0189200-01)	-	-	-	Cupin_1(PF00190.17)	-	450.236	544.557	256.474	313.501	237.805	292.517	217.519	473.374	456.963	232.459	chr08:5222238-5223278	-1.05785	6.65708e-05	yes
XLOC_032115	Os08g0189100	Similar to Germin-like protein precursor. (Os08t0189100-01)	-	-	-	Cupin_1(PF00190.17)	-	35.8394	48.3074	24.9119	31.7801	19.5067	12.2617	11.9557	16.4235	15.8248	19.07	chr08:5208388-5209389	-0.926987	0.0406871	yes
XLOC_031993	Os08g0156100	Conserved hypothetical protein. (Os08t0156100-01)	-	-	-	-	-	3.80782	3.90518	42.5873	5.34008	13.0981	3.32432	13.6995	3.65269	8.70773	18.8438	chr08:3247637-3248907	3.47539	7.11559e-08	yes
XLOC_031992	Os08g0156000	Conserved hypothetical protein. (Os08t0156000-01)	-	-	-	-	-	29.8669	28.5452	174.403	28.5296	68.5955	19.9141	64.6622	37.7111	46.2692	93.9857	chr08:3244437-3245054	2.63953	0	yes
XLOC_031991	Os08g0155900	Similar to Pathogen-induced defense-responsive protein. (Os08t0155900-00)	-	-	-	-	-	20.6178	20.5647	80.04	24.6894	42.3093	12.0699	36.1657	46.5011	38.736	67.1286	chr08:3242802-3243430	1.98897	2.14632e-06	yes
XLOC_033581	Os08g0141400	Similar to mRNA, clone: RTFL01-03-I20. (Os08t0141400-01)	-	-	-	Pyr_redox_2(PF07992.9), Pyr_redox(PF00070.22)	-	19.9808	17.4767	42.2785	21.7036	25.4283	35.4622	39.8472	28.6466	29.8547	39.6927	chr08:2310031-2317427	1.30292	8.56028e-05	yes
XLOC_031920	Os08g0135900	Similar to Tryptophan synthase beta chain 1 (EC 4.2.1.20) (Orange pericarp 1) (Fragment). (Os08t0135900-01),Similar to Tryptophan synthase beta-subunit. (Os08t0135900-02),Similar to Tryptophan synthase beta-subunit. (Os08t0135900-03)	-	-	-	PALP(PF00291.20)	-	41.7519	31.9588	63.1119	88.6271	162.433	41.3757	45.6765	195.615	179.405	264.125	chr08:2029731-2033180	1.01012	0.0453252	yes
XLOC_029957	Os07g0689800	Tetratricopeptide-like helical domain containing protein. (Os07t0689800-01)	-	-	-	-	-	2.47172	2.64009	0.351598	0.685321	0.107772	1.07566	0.620165	0.528843	0.307743	0.441894	chr07:29338794-29341149	-2.88016	0.000705687	yes
XLOC_029912	Os07g0679300	Similar to Alpha-galactosidase precursor (EC 3.2.1.22) (Melibiase) (Alpha-D- galactoside galactohydrolase). (Os07t0679300-01)	-	-	-	Melibiase(PF02065.13)	-	55.5527	60.2902	33.6509	33.0153	28.955	43.9832	36.4454	32.0492	33.5025	31.7642	chr07:28764387-28769189	-0.812853	0.0349016	yes
XLOC_029900	Os07g0676900	Similar to Peroxidase (EC 1.11.1.7). (Os07t0676900-01)	-	-	-	peroxidase(PF00141.18)	-	290.924	295.886	101.093	198.524	134.962	301.076	198.391	159.855	200.082	123.151	chr07:28660035-28661792	-1.52094	1.87367e-09	yes
XLOC_029887	Os07g0673900	Similar to Hypoxia induced protein conserved region containing protein. (Os07t0673900-01)	-	-	-	HIG_1_N(PF04588.8)	-	80.7429	59.9392	175.904	57.8274	99.1905	108.618	224.503	185.483	216.941	243.01	chr07:28483965-28485201	1.58163	2.10647e-06	yes
XLOC_031579	Os07g0668300	Lipase, GDSL domain containing protein. (Os07t0668300-01)	-	-	-	Lipase_GDSL(PF00657.17)	-	22.033	23.7676	11.0797	11.7853	10.2999	12.0562	6.43646	5.80643	8.34063	10.5243	chr07:28222526-28225001	-1.07265	0.0196755	yes
XLOC_031545	Os07g0661100	Glycosyl transferase, family 4 protein. (Os07t0661100-01)	-	UPRMOTIFIAT(-64 +), ERSE-I(-78 +)	-	Glycos_transf_4(PF00953.16)	-	25.035	23.6575	129.991	29.081	44.6379	19.527	69.2125	22.6056	38.973	40.0652	chr07:27868842-27876572	2.48647	0	yes
XLOC_029813	Os07g0658600	Similar to Nucleoid DNA-binding-like protein. (Os07t0658600-00)	-	-	-	Asp(PF00026.18)	-	7.56558	8.16948	1.87073	9.22139	4.76893	8.09417	5.96405	6.5467	5.79097	3.31297	chr07:27746065-27747742	-2.09822	3.75258e-05	yes
XLOC_029712	Os07g0639000	Similar to Class III peroxidase 46. (Os07t0639000-01)	-	-	-	peroxidase(PF00141.18)	-	156.497	144.463	43.9914	163.621	66.4506	100.29	53.7268	153.506	115.702	87.9606	chr07:26603636-26604964	-1.68698	2.39953e-12	yes
XLOC_029707	Os07g0638100	Six-bladed beta-propeller, TolB-like domain containing protein. (Os07t0638100-01)	-	UPRMOTIFIAT(-200 -)	-	PD40(PF07676.7)	-	114.11	118.436	190.054	130.02	146.465	302.89	281.898	360.376	310.816	354.106	chr07:26542982-26545180	0.710727	0.0406486	yes
XLOC_031454	Os07g0636800	Plant disease resistance response protein family protein. (Os07t0636800-01)	-	-	-	Dirigent(PF03018.9)	-	24.1606	20.1917	7.99112	14.7544	6.00644	30.3909	11.7296	6.53313	8.89511	5.09877	chr07:26456720-26457569	-1.30887	0.0192046	yes
XLOC_029695	Os07g0635500	Similar to Cytochrome P450. (Os07t0635500-01)	-	pUPRE-II(-127 -)	-	p450(PF00067.17)	-	109.082	106.785	193.332	204.873	203.819	198.351	201.251	286.067	260.216	283.613	chr07:26382583-26384642	0.884799	0.00243036	yes
XLOC_029564	Os07g0605800	Similar to STF-1 (Fragment). (Os07t0605800-01)	-	-	-	Sulfotransfer_1(PF00685.22)	-	6.83713	6.44075	36.6025	11.0425	20.7147	10.1746	23.8247	8.65899	12.681	18.5451	chr07:24845114-24846476	2.53506	9.14091e-10	yes
XLOC_029541	Os07g0600700	X8 domain containing protein. (Os07t0600700-01),X8 domain containing protein. (Os07t0600700-02)	-	-	-	X8(PF07983.8)	-	28.0256	25.4776	7.98225	15.8311	10.7077	9.24025	5.08322	5.13302	6.67317	4.08524	chr07:24505214-24508630	-1.64594	6.47085e-05	yes
XLOC_031323	Os07g0599600	Hypothetical protein. (Os07t0599600-02)	-	-	-	-	-	99.2618	88.6735	40.7226	42.4959	33.7338	3.86062	2.51638	1.41459	2.1153	1.63958	chr07:24472422-24473579	-1.09425	0.000591483	yes
XLOC_029517	Os07g0593400	Similar to golgi transport 1 protein B. (Os07t0593400-00)	-	UPRMOTIFIAT(-767 +), pUPRE-II(-769 -)	-	Got1(PF04178.7)	-	1.48924	1.94759	32.2936	1.5778	6.65894	3.15046	13.6246	2.84895	5.05479	2.98021	chr07:24180475-24184835	4.07992	3.71682e-06	yes
XLOC_029388	Os07g0564500	Pyridine nucleotide-disulphide oxidoreductase, NAD-binding region domain containing protein. (Os07t0564500-01)	-	-	-	Pyr_redox_2(PF07992.9)	-	0.870317	0.834978	6.20828	2.23107	4.93331	3.73554	5.20639	3.15998	3.86256	5.70601	chr07:22618122-22621402	2.92281	0.0160762	yes
XLOC_029305	Os07g0545800	Similar to Chitin-inducible gibberellin-responsive protein. (Os07t0545800-01)	-	UPRMOTIFIAT(-335 +)	-	GRAS(PF03514.9)	GRAS	19.2153	18.5798	35.321	24.5171	31.5173	36.034	42.1894	31.7359	33.1021	38.4714	chr07:21614958-21619741	0.955213	0.0163784	yes
XLOC_029245	Os07g0531400	Similar to Peroxidase 27 precursor (EC 1.11.1.7) (Atperox P27) (PRXR7) (ATP12a). (Os07t0531400-01),Plant peroxidase domain containing protein. (Os07t0531400-02)	-	-	-	peroxidase(PF00141.18)	-	8.20357	8.80238	2.70448	5.10774	1.3159	4.11154	4.15125	7.44756	4.79024	2.86158	chr07:20803305-20805360	-1.67412	0.0241145	yes
XLOC_028914	Os07g0432333	Similar to Thionin-like peptide. (Os07t0432333-01)	-	UPRMOTIFIAT(-744 -)	-	-	-	15.1713	23.7394	2.88651	14.3282	33.1411	249.982	189.391	116.502	60.1369	51.9136	chr07:14303298-14304162	-3.01146	2.98571e-06	yes
XLOC_028720	Os07g0246200	Similar to Calreticulin (Fragment). (Os07t0246200-01),Similar to Calreticulin (Fragment). (Os07t0246200-02),Similar to calreticulin2. (Os07t0246200-03)	calreticulin	-	HDEL, -	Calreticulin(PF00262.13)	-	576.785	539.306	1249.22	564.799	675.864	408.151	764.235	367.927	794.618	831.466	chr07:8136964-8141055	1.24028	1.38854e-05	yes
XLOC_028719	Os07g0245100	Similar to Cytosine deaminase (EC 3.5.4.1). (Os07t0245100-01),Similar to cDNA clone:J023115F20, full insert sequence. (Os07t0245100-02)	-	-	-	dCMP_cyt_deam_1(PF00383.17)	-	114.021	124.253	216.962	138.46	174.494	206.897	224.634	227.54	167.214	189.192	chr07:8075588-8078200	0.83259	0.0140637	yes
XLOC_028667	Os07g0225300	OsNAC3 protein. (Os07t0225300-01)	-	-	-	NAM(PF02365.10)	NAC	6.73829	5.48982	15.0683	13.2215	24.4466	11.1552	17.2161	28.6476	37.3886	34.954	chr07:6968002-6969254	1.48511	0.0156291	yes
XLOC_028553	Os07g0192000	ATPase, AAA-type, core domain containing protein. (Os07t0192000-01)	-	-	-	AAA_assoc(PF14363.1), AAA(PF00004.24)	-	33.2626	32.9905	89.0199	92.7175	163.562	83.8345	104.703	200.975	179.527	216.608	chr07:4969407-4971145	1.4605	2.17799e-07	yes
XLOC_030295	Os07g0182100	Similar to Tryptophan synthase alpha chain. (Os07t0182100-01)	-	-	-	Trp_syntA(PF00290.15)	-	77.8904	62.4702	120.615	165.041	275.438	72.3194	74.5107	355.747	296.51	445.022	chr07:4330434-4333642	0.977587	0.00326075	yes
XLOC_028479	Os07g0175600	Plant lipid transfer protein and hydrophobic protein, helical domain containing protein. (Os07t0175600-01)	-	-	-	LTP_2(PF14368.1)	-	239.52	250.996	149.824	218.064	183.143	195.286	126.042	140.342	157.753	153.626	chr07:3980210-3981196	-0.715974	0.0369366	yes
XLOC_030268	Os07g0174900	Plant lipid transfer protein and hydrophobic protein, helical domain containing protein. (Os07t0174900-00)	-	-	-	LTP_2(PF14368.1)	-	12.9136	11.5732	2.75106	4.74571	4.04924	14.9588	5.18161	4.66649	7.06639	7.47263	chr07:3947967-3949371	-2.04431	0.00298262	yes
XLOC_028373	Os07g0147500	Similar to Photosystem II 10 kDa polypeptide, chloroplast precursor. (Os07t0147500-01)	-	-	-	PsbR(PF04725.7)	-	24.1524	17.8947	47.6712	76.6878	54.8801	64.4596	24.1177	141.671	121.482	67.0685	chr07:2454297-2455704	1.44201	0.0294392	yes
XLOC_030169	Os07g0145400	Protein kinase, core domain containing protein. (Os07t0145400-01)	-	-	-	LRRNT_2(PF08263.7), LRR_8(PF13855.1), Pkinase_Tyr(PF07714.12)	-	3.93934	4.29367	1.84654	2.75397	1.69728	2.57896	1.78716	2.39738	2.24135	1.66901	chr07:2313446-2318963	-1.18896	0.0373496	yes
XLOC_030086	Os07g0123900	Similar to cold shock protein-1. (Os07t0123900-01)	-	-	-	-	-	81.9798	86.786	195.863	65.8406	74.6874	59.4059	91.031	46.5579	54.3462	58.1352	chr07:1245457-1246177	1.20273	5.81855e-05	yes
XLOC_028201	Os07g0105000	Cupredoxin domain containing protein. (Os07t0105000-00)	-	-	-	Cu_bind_like(PF02298.12)	-	69.6024	62.8101	21.2626	55.7533	28.7804	44.9029	24.7046	15.9753	17.388	25.1358	chr07:290977-292318	-1.53425	0.000424818	yes
XLOC_028199	Os07g0104500	Haem peroxidase, plant/fungal/bacterial family protein. (Os07t0104500-01)	-	-	-	peroxidase(PF00141.18)	-	98.0875	108.987	50.1198	79.9549	55.8532	316.356	154.096	79.8418	84.4116	29.0891	chr07:259711-262742	-1.09228	6.03311e-05	yes
XLOC_028051	Os06g0716700	Similar to Heat shock protein 90. (Os06t0716700-01),Similar to Heat shock protein 90. (Os06t0716700-02),Similar to Heat shock protein 90. (Os06t0716700-03)	-	UPRMOTIFIAT(-170 +), UPRMOTIFIAT(-172 +), ERSE-I(-280 +), ERSE-I(-282 +)	KDEL, -	HATPase_c_3(PF13589.1), HSP90(PF00183.13)	-	286.973	276.128	1165.55	319.891	583.784	197.944	586.475	207.155	630.003	711.144	chr06:30444503-30450437	2.10603	7.06422e-11	yes
XLOC_026098	Os06g0711900	Bifunctional inhibitor/plant lipid transfer protein/seed storage domain containing protein. (Os06t0711900-01)	-	-	-	LTP_2(PF14368.1)	-	9.40463	10.6113	3.37606	8.10517	5.30121	10.0012	7.82531	3.88987	5.4	3.26761	chr06:30113833-30115630	-1.62377	0.0391628	yes
XLOC_026037	Os06g0697500	ATPase, AAA-type, core domain containing protein. (Os06t0697500-00)	-	-	-	AAA_assoc(PF14363.1), AAA(PF00004.24)	-	1.37353	0.821837	11.2745	5.52004	17.1381	2.5063	7.86526	5.20209	9.09633	9.59718	chr06:29180263-29181822	3.8065	1.02548e-06	yes
XLOC_026026	Os06g0695200	Similar to Peroxidase precursor (EC 1.11.1.7). (Os06t0695200-00)	-	-	-	peroxidase(PF00141.18)	-	4.80834	4.70976	1.17907	1.73278	1.21205	6.35722	2.02663	4.73073	2.62164	1.46298	chr06:29021738-29023459	-1.96958	0.0324654	yes
XLOC_026006	Os06g0691200	Similar to Thaumatin-like protein precursor. (Os06t0691200-01)	-	-	-	Thaumatin(PF00314.12)	-	17.4478	17.6188	7.0226	13.1507	6.7867	20.6036	14.1783	10.1474	10.2162	8.39054	chr06:28825830-28826960	-1.29861	0.00826345	yes
XLOC_027803	Os06g0662200	bZIP transcription factor, bZIP-1 domain containing protein. (Os06t0662200-01)	-	-	-	bZIP_1(PF00170.16)	bZIP	19.5767	17.9183	37.8757	25.3663	21.1414	36.7748	30.8473	29.3402	23.926	25.38	chr06:27299931-27302113	1.10827	0.00948828	yes
XLOC_025855	Os06g0652600	Similar to Lustrin A. (Os06t0652600-01),Conserved hypothetical protein. (Os06t0652600-02)	-	-	-	-	-	17.5316	15.8575	6.98168	14.3149	4.55569	24.2107	11.1479	11.4551	8.68526	6.95136	chr06:26714867-26717211	-1.1551	0.0054226	yes
XLOC_025750	Os06g0622700	bZIP transcription factor, bZIP-1 domain containing protein. (Os06t0622700-01)	OsbZIP50	-	-	bZIP_1(PF00170.16)	bZIP	33.7865	26.8909	236.665	47.4575	171.856	24.6724	137.23	26.4966	112.237	67.7125	chr06:25041944-25043935	3.16608	0	yes
XLOC_025627	Os06g0593100	Similar to UDP-galactose/UDP-glucose transporter. (Os06t0593100-01)	-	UPRMOTIFIAT(-94 +), ERSE-I(-108 +)	-	UAA(PF08449.6)	-	49.0051	45.5568	342.213	60.7776	253.621	32.0561	178.919	28.7502	184.61	198.089	chr06:23303670-23306966	2.93758	0	yes
XLOC_027524	Os06g0586000	Conserved hypothetical protein. (Os06t0586000-01)	-	-	-	-	-	34.6038	27.6068	64.597	75.7875	162.567	2.90608	8.36032	11.091	8.48919	27.2889	chr06:22956668-22957307	1.25487	0.0395364	yes
XLOC_025527	Os06g0561000	Similar to Myo-inositol oxygenase. (Os06t0561000-01)	-	-	-	DUF706(PF05153.10)	-	81.666	85.0763	162.409	122.912	82.9085	61.4138	51.2436	86.0794	65.0094	64.9759	chr06:21478418-21483426	0.961223	0.0448046	yes
XLOC_027362	Os06g0531900	Lipase, GDSL domain containing protein. (Os06t0531900-01)	-	-	-	Lipase_GDSL(PF00657.17)	-	11.3375	11.3024	3.45081	6.45774	4.66998	9.62655	5.25354	6.79292	7.44778	4.2671	chr06:19866071-19870004	-1.68321	0.00190946	yes
XLOC_027132	Os06g0340600	Similar to phosphatidylinositol 3- and 4-kinase family protein. (Os06t0340600-01),Similar to phosphatidylinositol 3- and 4-kinase family protein. (Os06t0340600-02),Phosphatidylinositol 3- and 4-kinase, catalytic domain containing protein. (Os06t0340600-03)	-	-	-	ubiquitin(PF00240.18), PI3_PI4_kinase(PF00454.22)	-	116.316	113.942	186.818	155.912	205.838	136.679	167.18	172.408	194.022	211.608	chr06:13601988-13604917	0.741755	0.0415118	yes
XLOC_025236	Os06g0338200	Copper amine oxidase family protein. (Os06t0338200-01)	-	-	-	Cu_amine_oxidN2(PF02727.11), Cu_amine_oxidN3(PF02728.11), Cu_amine_oxid(PF01179.15)	-	36.5797	35.4667	17.6126	90.6116	48.7506	12.8855	7.51718	50.8279	41.6325	24.4481	chr06:13476486-13485051	-0.981432	0.00340287	yes
XLOC_025137	Os06g0306300	Haem peroxidase domain containing protein. (Os06t0306300-01)	-	-	-	peroxidase(PF00141.18)	-	63.2606	62.6601	34.1778	45.2901	16.105	47.4832	35.5669	24.4416	19.4235	24.6555	chr06:11559512-11560896	-0.846065	0.0381493	yes
XLOC_026892	Os06g0266800	Similar to Gibberellin-stimulated protein. (Os06t0266800-01)	-	-	-	GASA(PF02704.9)	-	49.0707	52.9351	15.6484	34.7652	14.0006	32.7081	18.2229	24.2049	16.6905	32.6876	chr06:8847837-8849069	-1.72978	0.00985519	yes
XLOC_024940	Os06g0239700	Conserved hypothetical protein. (Os06t0239700-01)	-	UPRMOTIFIAT(-64 +), pUPRE-II(-66 -)	-	-	-	18.1837	17.586	38.9408	26.4121	28.2075	20.8525	27.375	81.0343	56.2952	138.06	chr06:7260408-7263955	1.17528	0.0176326	yes
XLOC_026699	Os06g0219500	Similar to 26.2 kDa heat shock protein, mitochondrial. (Os06t0219500-00)	-	-	-	HSP20(PF00011.16)	-	6.6219	6.2267	16.0476	5.35267	8.07417	8.07173	12.6009	8.35022	11.1796	30.8803	chr06:6152009-6155415	1.39424	0.0223066	yes
XLOC_026659	Os06g0212900	Heat shock protein Hsp70 family protein. (Os06t0212900-01)	HSP70	-	VGGI	HSP70(PF00012.15)	-	0.480234	0.457039	7.28159	0.292456	0.35021	0.352231	2.66296	0.0706149	0.352699	0.413824	chr06:5745187-5747209	4.02229	3.75258e-05	yes
XLOC_024618	Os06g0163400	Thioredoxin domain 2 containing protein. (Os06t0163400-01)	OsPDIL1-5	-	KDEL	Thioredoxin(PF00085.15), Thioredoxin_6(PF13848.1)	-	36.1468	34.8489	18.5	25.6935	14.9758	30.9007	21.9298	24.2262	23.9925	14.9708	chr06:3199197-3203918	-0.885162	0.0225765	yes
XLOC_024562	Os06g0150600	Transferase family protein. (Os06t0150600-01)	-	UPRMOTIFIAT(-368 -), ERSE-I(-396 +)	-	Transferase(PF02458.10)	-	7.68058	7.33781	18.0651	9.29397	10.1961	6.55641	15.1068	7.04775	8.39741	9.34913	chr06:2592554-2594427	1.32821	0.00673694	yes
XLOC_026408	Os06g0150400	Conserved hypothetical protein. (Os06t0150400-01)	-	UPRMOTIFIAT(-191 +), ERSE-I(-174 -)	-	-	-	46.9785	44.8238	157.012	49.2022	65.5945	32.8227	84.3088	28.0356	68.8667	69.7599	chr06:2589058-2592248	1.83696	2.25774e-12	yes
XLOC_024511	Os06g0139800	Similar to Acid phosphatase (EC 3.1.3.2) 1 allozyme 1. (Os06t0139800-01)	-	ERSE-I(-168 +)	-	Acid_phosphat_B(PF03767.9)	-	6.73473	6.87568	19.9147	8.14124	9.4211	6.61275	12.7901	9.13772	10.3924	11.444	chr06:2088540-2090991	1.56268	0.00237693	yes
XLOC_026339	Os06g0136600	Similar to Enolase 1 (EC 4.2.1.11) (2-phosphoglycerate dehydratase 1) (2-phospho- D-glycerate hydro-lyase 1). (Os06t0136600-01),Similar to Enolase. (Os06t0136600-02)	-	-	-	Enolase_N(PF03952.11), Enolase_C(PF00113.17)	-	28.0303	21.6365	44.3952	12.4631	15.2561	29.5914	30.2724	20.2296	21.8109	33.5806	chr06:1931304-1936489	1.06536	0.00317487	yes
XLOC_026211	Os06g0104300	Similar to Pectinesterase-like protein. (Os06t0104300-01)	-	-	-	Cu-oxidase_3(PF07732.10), Cu-oxidase(PF00394.17), Cu-oxidase_2(PF07731.9)	-	16.3541	17.7899	6.75655	10.9613	5.86547	13.3072	8.45757	7.94367	8.39925	5.11776	chr06:297315-301778	-1.36827	0.000401492	yes
XLOC_022428	Os05g0591400	Heat shock protein Hsp70 family protein. (Os05t0591400-01)	Bip	-	WHSR	HSP70(PF00012.15)	-	0.0887666	0.0848075	11.3271	0.0174975	0.0234084	0.104381	3.36089	0.174466	0.229401	0.0354899	chr05:29455558-29457153	7.08979	0.000529672	yes
XLOC_022322	Os05g0569300	Similar to G-box binding factor 1. (Os05t0569300-01)	-	UPRMOTIFIAT(-99 -)	-	MFMR(PF07777.6), bZIP_1(PF00170.16)	bZIP	11.8211	12.968	30.357	24.5103	26.2633	33.6764	28.3141	43.174	34.5852	30.8409	chr05:28334701-28339606	1.2555	0.00245149	yes
XLOC_022292	Os05g0563550	FAS1 domain domain containing protein. (Os05t0563550-00)	-	-	-	Fasciclin(PF02469.17)	-	70.2247	60.3286	26.3366	39.3598	16.5145	48.8458	29.4465	21.101	21.3143	19.8787	chr05:28047148-28048757	-1.16735	0.0143764	yes
XLOC_022245	Os05g0552600	Similar to root cap periphery gene2. (Os05t0552600-00)	-	-	-	Root_cap(PF06830.6)	-	28.7954	27.1069	12.325	21.7906	11.3206	17.2965	21.2025	19.4849	21.4609	15.0481	chr05:27482291-27483916	-1.10864	0.00317487	yes
XLOC_022058	Os05g0512600	X8 domain containing protein. (Os05t0512600-01)	-	-	-	X8(PF07983.8)	-	62.485	60.3822	28.6006	40.575	20.7945	68.7532	44.0462	31.8772	33.8436	24.0833	chr05:25399447-25401835	-1.04966	0.0373496	yes
XLOC_022031	Os05g0507300	Similar to Calreticulin-3. (Os05t0507300-01)	calreticulin	-	HDEL	Calreticulin(PF00262.13)	-	15.2509	17.8187	74.6197	20.7483	45.3342	8.57714	17.6183	20.5279	26.7514	31.2593	chr05:25054649-25059073	2.09459	1.42911e-09	yes
XLOC_021996	Os05g0499300	Similar to Peroxidase (EC 1.11.1.7). (Os05t0499300-01)	-	-	-	peroxidase(PF00141.18)	-	145.617	141.44	55.0597	89.7492	25.8501	117.603	68.8088	53.0894	40.8326	41.5648	chr05:24583250-24584927	-1.3327	8.09986e-08	yes
XLOC_021961	Os05g0490200	Protein of unknown function DUF1692 domain containing protein. (Os05t0490200-01),Similar to serologically defined breast cancer antigen NY-BR-84. (Os05t0490200-02),Similar to cDNA clone:J033072O04, full insert sequence. (Os05t0490200-03)	-	ERSE-I(-76 +), ERSE-I(-434 +)	-	ERGIC_N(PF13850.1), COPIIcoated_ERV(PF07970.7)	-	45.8665	44.1294	94.4567	56.7402	73.6236	46.6118	70.7776	54.6924	70.5464	70.2335	chr05:24081105-24087008	1.12634	0.000307908	yes
XLOC_023733	Os05g0474800	WRKY transcription factor 70. (Os05t0474800-01)	-	UPRMOTIFIAT(-159 +), pUPRE-II(-161 -)	-	WRKY(PF03106.10)	WRKY	2.06184	1.55291	5.02723	13.8863	16.1319	1.48992	2.18769	6.6962	7.66185	18.8021	chr05:23310507-23313449	1.72322	0.0267456	yes
XLOC_023581	Os05g0435800	Similar to Subtilisin-like protease. (Os05t0435800-01)	-	-	-	Inhibitor_I9(PF05922.11), Peptidase_S8(PF00082.17)	-	5.35912	5.78673	0.972777	5.52105	1.16849	6.43006	2.23684	3.19151	1.98812	1.4681	chr05:21325748-21328295	-2.54414	1.64911e-07	yes
XLOC_023558	Os05g0428600	Similar to HSP70 precursor. (Os05t0428600-01)	Bip4	pUPRE-II(-127 +), ERSE-I(-108 -), pUPRE-II(-200 -)	HDEL	HSP70(PF00012.15)	-	0.0397413	0.0978863	93.8122	0.0186278	0.302213	0.0428196	31.2682	0.060994	2.12959	0.767589	chr05:21033768-21036041	9.93288	0	yes
XLOC_023553	Os05g0427400	Similar to Phenylalanine ammonia-lyase. (Os05t0427400-00)	-	UPRMOTIFIAT(-827 +)	-	Lyase_aromatic(PF00221.14)	-	27.4495	27.3255	53.844	75.4429	144.928	29.4403	44.2892	59.2105	90.9571	107.025	chr05:20953444-20955912	1.00696	0.0300822	yes
XLOC_021670	Os05g0415700	Glycoside hydrolase, family 20 protein. (Os05t0415700-01)	-	-	-	Glyco_hydro_20b(PF02838.10), Glyco_hydro_20(PF00728.17)	-	8.40849	8.47481	2.67351	4.49929	2.92057	5.54372	3.39296	3.51366	3.6886	2.5606	chr05:20314679-20321520	-1.63602	0.00229244	yes
XLOC_023501	Os05g0412800	Similar to Glutathione S-transferase GST 41 (EC 2.5.1.18). (Os05t0412800-01)	-	-	-	GST_N_3(PF13417.1), GST_C_2(PF13410.1)	-	7.72178	6.21635	17.902	7.658	10.2778	8.34281	11.3829	5.78994	6.54803	10.942	chr05:20192521-20193783	1.55441	0.00628936	yes
XLOC_021610	Os05g0399300	Similar to Chitinase. (Os05t0399300-01)	-	-	-	Glyco_hydro_19(PF00182.14)	-	403.287	392.371	206.731	369.413	247.454	173.874	155.929	314.776	330.862	262.029	chr05:19426353-19427874	-0.896038	0.0147326	yes
XLOC_023332	Os05g0367800	Similar to Luminal binding protein 2 precursor (BiP2) (Heat shock protein 70 homolog 2) (B70) (B-70). (Os05t0367800-00)	Bip3	UPRMOTIFIAT(-623 +), pUPRE-II(-131 +), pUPRE-II(-625 -)	HDEL	HSP70(PF00012.15)	-	0	0	27.8087	0	0.0848583	0	6.64236	0	0.237222	0.0953237	chr05:17659502-17661606	1.79769e+308	8.51224e-40	yes
XLOC_021355	Os05g0322900	Similar to WRKY transcription factor 45. (Os05t0322900-01),Similar to WRKY transcription factor 45. (Os05t0322900-02),Similar to WRKY transcription factor 45. (Os05t0322900-03)	-	pUPRE-II(-787 +), pUPRE-II(-129 -), pUPRE-II(-787 +), pUPRE-II(-129 -), pUPRE-II(-787 +), pUPRE-II(-129 -)	-	WRKY(PF03106.10)	WRKY	9.51473	8.93832	43.2273	18.6584	35.1013	10.7004	19.2566	16.9182	20.4271	27.7188	chr05:14991405-14993724	2.30229	0.000245504	yes
XLOC_022828	Os05g0187800	Similar to Derlin-1. (Os05t0187800-01)	-	-	-	DER1(PF04511.10)	-	47.6359	50.6808	296.538	61.5033	151.538	48.3747	172.49	53.8271	133.172	161.412	chr05:5394439-5398045	2.57713	0	yes
XLOC_020888	Os05g0156500	Similar to Apobec-1 binding protein 2. (Os05t0156500-01)	ERdj3B-like	-	-	DnaJ_C(PF01556.13)	-	112.602	101.785	483.789	135.842	357.916	108.757	257.857	83.8422	289.291	284.435	chr05:3303192-3307790	2.27728	7.06778e-11	yes
XLOC_022680	Os05g0151300	Rubber elongation factor family protein. (Os05t0151300-01)	-	pUPRE-II(-50 -)	-	REF(PF05755.7)	-	153.385	165.52	268.935	231.69	289.295	258.986	298.747	198.643	233.899	240.595	chr05:2970910-2972775	0.728678	0.031337	yes
XLOC_022668	Os05g0149450	Non-protein coding transcript. (Os05t0149450-00)	-	-	-	-	-	38.1608	22.1579	94.8551	75.9859	89.0522	20.2883	23.422	73.6005	60.9574	74.7569	chr05:2825323-2826912	2.12632	1.03946e-06	yes
XLOC_020852	Os05g0149400	Similar to 1-aminocyclopropane-1-carboxylic acid oxidase. (Os05t0149400-01)	-	-	-	DIOX_N(PF14226.1), 2OG-FeII_Oxy(PF03171.15)	-	15.1946	8.80643	37.4473	26.9071	36.1314	7.99453	8.64785	32.1329	24.6716	29.4428	chr05:2825323-2826912	2.11665	0.000107882	yes
XLOC_022667	Os05g0149300	Similar to 1-aminocyclopropane-1-carboxylate oxidase. (Os05t0149300-00)	-	-	-	2OG-FeII_Oxy(PF03171.15)	-	12.8345	7.39802	31.9414	20.0251	23.1828	4.30067	5.64122	5.19567	8.42999	13.566	chr05:2819474-2821475	2.13864	4.74855e-05	yes
XLOC_020812	Os05g0138200	Similar to Chitinase (Class II) (EC 3.2.1.14). (Os05t0138200-01)	-	-	-	Glyco_hydro_19(PF00182.14)	-	8.90566	10.8236	3.90923	7.35835	4.02809	5.58744	3.53172	4.88375	4.53895	3.65269	chr05:2217557-2218582	-1.4408	0.0314257	yes
XLOC_020800	Os05g0135500	Haem peroxidase family protein. (Os05t0135500-01)	-	-	-	peroxidase(PF00141.18)	-	48.5806	48.9568	26.3256	26.139	13.355	55.6082	17.8012	7.69298	11.6294	7.00049	chr05:2080596-2082747	-0.86662	0.0225982	yes
XLOC_020798	Os05g0135200	Plant peroxidase domain containing protein. (Os05t0135200-01)	-	-	-	peroxidase(PF00141.18)	-	17.6903	16.7437	5.80055	14.1205	6.97698	12.2203	7.80771	12.9712	8.93198	8.27627	chr05:2061826-2063241	-1.50093	0.00345819	yes
XLOC_020795	Os05g0134800	Haem peroxidase family protein. (Os05t0134800-00)	-	-	-	peroxidase(PF00141.18)	-	61.087	52.7122	22.1924	25.6916	4.57672	37.2798	25.1569	14.0536	9.81962	8.31831	chr05:2044854-2046373	-1.21964	5.76823e-05	yes
XLOC_020553	Os04g0689000	Similar to Peroxidase (EC 1.11.1.7). (Os04t0689000-01)	-	-	-	peroxidase(PF00141.18)	-	109.953	99.4408	43.5497	114.271	99.5682	175.474	132.126	98.9031	101.763	48.4012	chr04:35245423-35246736	-1.16275	2.38035e-05	yes
XLOC_020549	Os04g0688200	Similar to Peroxidase (EC 1.11.1.7). (Os04t0688200-01)	-	-	-	peroxidase(PF00141.18)	-	16.3676	14.008	5.30036	13.0266	12.4801	22.9044	12.8305	6.46434	10.2901	4.23189	chr04:35192193-35193779	-1.37366	0.00371607	yes
XLOC_018451	Os04g0682300	Similar to Phosphomannomutase 2 (EC 5.4.2.8) (PMM 2). (Os04t0682300-01),Similar to Phosphomannomutase 2 (EC 5.4.2.8) (PMM 2). (Os04t0682300-02),Similar to cDNA clone:001-002-C04, full insert sequence. (Os04t0682300-03)	-	UPRMOTIFIAT(-33 -), UPRMOTIFIAT(-68 -), UPRMOTIFIAT(-68 -)	-	PMM(PF03332.8)	-	68.5638	63.4946	209.302	40.59	54.4231	63.5081	121.106	47.7948	62.3075	71.5787	chr04:34828249-34831200	1.7493	6.12994e-11	yes
XLOC_018417	Os04g0674900	Hypothetical protein. (Os04t0674900-00)	-	-	-	-	-	6.91834	4.17952	1.02662	4.42137	0.961531	7.3929	3.04143	1.71307	3.43315	1.34895	chr04:34450561-34454341	-1.99701	0.0484769	yes
XLOC_018400	Os04g0670500	Cysteine protease 1 precursor (EC 3.4.22.-) (OsCP1). (Os04t0670500-01)	-	ERSE-I(-103 +)	-	Inhibitor_I29(PF08246.7), Peptidase_C1(PF00112.18), Granulin(PF00396.13)	-	0.079618	0.17281	7.59805	0.0953619	0.493635	0.269527	3.18783	0.605419	1.40981	0.547821	chr04:34205993-34207906	5.4868	2.30013e-05	yes
XLOC_018265	Os04g0640750	Hypothetical protein. (Os04t0640750-00)	-	-	-	-	-	19.9631	18.6725	3.77494	13.3315	4.89476	20.5896	6.70967	6.60524	7.11436	3.9784	chr04:32588999-32596266	-2.27797	5.39198e-07	yes
XLOC_020313	Os04g0640700	Similar to Alpha-L-arabinofuranosidase/beta-D-xylosidase isoenzyme ARA-I. (Os04t0640700-01),Similar to OSIGBa0138H21-OSIGBa0138E01.14 protein. (Os04t0640700-02)	-	-	-	Glyco_hydro_3(PF00933.16), Glyco_hydro_3_C(PF01915.17), Fn3-like(PF14310.1)	-	19.9868	18.3367	4.33024	12.4717	5.39091	22.0329	7.82564	6.97296	7.40568	4.43134	chr04:32588999-32596266	-2.05379	4.10777e-05	yes
XLOC_018209	Os04g0629200	Cupredoxin domain containing protein. (Os04t0629200-01)	-	-	-	Cu_bind_like(PF02298.12)	-	53.912	48.3838	10.3718	32.8384	16.4068	19.4637	7.18328	12.9546	10.7038	3.79263	chr04:32008448-32009263	-2.19344	1.75785e-09	yes
XLOC_018204	Os04g0628100	Similar to Polyubiquitin. (Os04t0628100-01),Similar to Polyubiquitin. (Os04t0628100-02)	-	ERSE-I(-106 -), ERSE-I(-108 -)	-	ubiquitin(PF00240.18)	-	463.744	374.684	923.528	425.905	642.284	1333.6	1258.39	901.434	869.27	727.875	chr04:31962540-31965069	1.32991	8.02018e-07	yes
XLOC_018163	Os04g0619800	Similar to H0714H04.3 protein. (Os04t0619800-00)	-	-	-	-	-	39.2851	42.2483	17.4265	27.1093	18.3838	19.8041	18.6689	17.2698	14.8977	9.45218	chr04:31491778-31493565	-1.24919	0.00423039	yes
XLOC_020127	Os04g0600300	Homodimeric diiron-carboxylate protein, Cyanide-resistant respiration in mitochondria, Reactive oxygen species (ROS) scavenging (Os04t0600300-01)	-	-	-	AOX(PF01786.12)	-	2.43677	2.28416	15.0896	5.85308	18.7727	4.83209	10.6717	16.0824	17.6586	27.3789	chr04:30291301-30293040	2.75225	0.00178172	yes
XLOC_020126	Os04g0600200	Homodimeric diiron-carboxylate protein, Cyanide-resistant respiration in mitochondria, Reactive oxygen species (ROS) scavenging (Os04t0600200-01)	-	-	-	AOX(PF01786.12)	-	22.1616	18.8693	82.0211	43.8604	73.121	32.9683	64.3613	62.9551	64.6628	87.19	chr04:30287196-30289860	2.14837	5.51892e-13	yes
XLOC_019943	Os04g0560100	Cytochrome P450 family protein. (Os04t0560100-01),Conserved hypothetical protein. (Os04t0560100-02)	-	-	-	p450(PF00067.17)	-	5.77427	7.16001	1.99869	2.52496	1.98963	3.03222	1.31973	1.22369	1.69597	1.8783	chr04:28061426-28063632	-1.81248	0.0170032	yes
XLOC_017878	Os04g0554600	Similar to RCc3 protein. (Os04t0554600-00)	-	-	-	-	-	256.926	278.072	74.4263	78.5869	46.8281	299.594	93.7141	36.149	55.0916	22.0919	chr04:27740048-27744094	-1.87315	2.79192e-10	yes
XLOC_017878	Os04g0554500	Similar to RCc3 protein. (Os04t0554500-00)	-	-	-	-	-	256.926	278.072	74.4263	78.5869	46.8281	299.594	93.7141	36.149	55.0916	22.0919	chr04:27740048-27744094	-1.87315	2.79192e-10	yes
XLOC_017687	Os04g0505200	Similar to Protein binding protein. (Os04t0505200-01),Leucine-rich repeat, plant specific containing protein. (Os04t0505200-02),Similar to Protein binding protein. (Os04t0505200-03)	-	-	-	-	-	67.461	56.9956	30.6013	50.1563	37.3428	56.8713	37.0174	30.9574	35.6722	21.427	chr04:25217871-25219670	-0.868832	0.0201584	yes
XLOC_017647	Os04g0495400	DOMON domain containing protein. (Os04t0495400-01)	-	-	-	DOMON(PF03351.12), Cytochrom_B561(PF03188.11)	-	34.6421	34.827	18.5957	18.803	6.8273	28.9301	17.5014	10.6261	8.57529	10.5425	chr04:24766250-24773386	-0.87681	0.031724	yes
XLOC_017641	Os04g0494600	Protein of unknown function DUF642 family protein. (Os04t0494600-01)	-	-	-	DUF642(PF04862.7)	-	10.2955	10.6996	3.27569	4.34248	1.95542	8.34738	3.09358	1.75004	2.64081	1.58927	chr04:24725906-24728708	-1.67926	0.000699998	yes
XLOC_019608	Os04g0483500	Similar to B-keto acyl reductase. (Os04t0483500-01)	-	-	-	adh_short(PF00106.20)	-	14.3623	17.4429	7.23827	9.21247	10.8562	7.38198	3.62571	4.78873	6.89921	8.13068	chr04:24175648-24178952	-1.2405	0.0396505	yes
XLOC_017590	Os04g0482300	Kelch related domain containing protein. (Os04t0482300-01)	-	-	-	BTB(PF00651.26), zf-TAZ(PF02135.11)	TRAF	14.0633	17.49	39.2581	22.1545	22.5922	14.2088	19.1788	18.5879	14.0641	14.2719	chr04:24115848-24118253	1.19488	0.0143764	yes
XLOC_019550	Os04g0472200	Similar to H0418A01.11 protein. (Os04t0472200-01)	-	-	-	Fasciclin(PF02469.17)	-	8.64716	5.14937	0.987653	5.22742	0.910624	11.3248	3.93666	2.29089	5.13665	0.979951	chr04:23599539-23600705	-2.35389	0.00551968	yes
XLOC_017503	Os04g0459500	Similar to H0219H12.1 protein. (Os04t0459500-01),Similar to GADPH (383 AA) (Fragment). (Os04t0459500-02)	-	-	-	Gp_dh_C(PF02800.15), Gp_dh_N(PF00044.19)	-	4.67585	3.56574	13.6	14.6768	8.79218	78.0061	40.6373	93.5322	79.5796	49.2989	chr04:22937161-22939010	1.95975	0.000805324	yes
XLOC_019256	Os04g0402100	Similar to Calnexin (Fragment). (Os04t0402100-01),Similar to calnexin. (Os04t0402100-02)	Calnexin	ERSE-I(-212 -)	-	Calreticulin(PF00262.13)	-	410.601	384.988	1419.68	496.133	1145.98	283.042	885.777	299.685	870.673	1020.78	chr04:19913311-19916747	1.9111	3.44932e-12	yes
XLOC_017202	Os04g0382900	Conserved hypothetical protein. (Os04t0382900-01)	-	-	-	-	-	12.65	14.5096	4.62375	7.64987	4.39346	7.51042	3.79652	3.04252	2.63863	2.07757	chr04:18786422-18787210	-1.62145	0.0117509	yes
XLOC_017166	Os04g0373400	Similar to MATE efflux family protein, expressed. (Os04t0373400-01)	-	-	-	MatE(PF01554.13)	-	24.2399	16.1103	35.4732	41.3834	57.6744	28.7635	31.2221	51.3085	50.5593	45.5213	chr04:18211498-18216732	1.16717	0.00561688	yes
XLOC_018954	Os04g0288100	Similar to Auxin-binding protein ABP20. (Os04t0288100-00)	-	-	-	Cupin_1(PF00190.17)	-	73.2136	67.9014	34.5529	55.0154	66.2324	55.6994	29.0554	60.5624	57.8316	50.1365	chr04:12503857-12505046	-0.94621	0.0160166	yes
XLOC_016859	Os04g0233851	Non-protein coding transcript. (Os04t0233851-00)	-	-	-	-	-	63.8552	79.065	33.1655	29.6247	20.2302	51.327	35.9834	26.4593	27.0851	21.7085	chr04:8948359-8949943	-1.22493	0.00983523	yes
XLOC_018871	Os04g0233400	Similar to Arabidopsis thaliana (Fragment). (Os04t0233400-01),Similar to cDNA clone:006-302-B10, full insert sequence. (Os04t0233400-02)	-	-	-	MIP(PF00230.15)	-	40.681	48.4433	21.6577	18.687	12.0724	32.0171	23.7621	17.9575	16.8827	13.4974	chr04:8948359-8949943	-1.133	0.0196371	yes
XLOC_016854	Os04g0228400	Expansin precursor (Alpha-expansin OsEXPA1). (Os04t0228400-01)	-	-	-	DPBB_1(PF03330.13), Pollen_allerg_1(PF01357.16)	-	26.3047	25.281	10.8741	16.5669	11.8676	38.0329	15.7455	12.2781	9.64914	9.06207	chr04:8599013-8600248	-1.18873	0.00561688	yes
XLOC_016799	Os04g0206650	Hypothetical protein. (Os04t0206650-00)	-	-	-	-	-	0.801804	0.469435	3.82322	2.72964	5.13944	1.61796	2.59311	6.24285	5.25615	4.04321	chr04:7156094-7159820	3.05422	0.0319433	yes
XLOC_013835	Os03g0849900	Nucleotide-diphospho-sugar transferase domain containing protein. (Os03t0849900-01),Nucleotide-diphospho-sugar transferase domain containing protein. (Os03t0849900-02)	-	-	-	Nucleotid_trans(PF03407.11)	-	16.4991	17.4434	6.55163	9.86577	7.7857	13	6.17776	5.25879	6.84798	5.88933	chr03:35766963-35772251	-1.38433	0.0051774	yes
XLOC_016363	Os03g0841700	Similar to Prohibitin. (Os03t0841700-02)	-	-	-	Band_7(PF01145.20)	-	30.3932	26.7929	49.7816	27.2143	30.9791	29.7289	36.2187	33.2565	37.1239	46.5161	chr03:35382745-35385192	0.922184	0.0196371	yes
XLOC_016362	Os03g0841600	UDP-glucuronosyl/UDP-glucosyltransferase family protein. (Os03t0841600-01)	-	-	-	UDPGT(PF00201.13)	-	9.29389	8.86667	22.3915	24.19	29.0971	9.58028	9.22799	38.2235	33.7637	39.6847	chr03:35380194-35382004	1.36491	0.00273853	yes
XLOC_016347	Os03g0838450	Hypothetical protein. (Os03t0838450-00)	-	-	-	-	-	20.3415	22.7845	10.5686	31.9709	34.2558	14.115	9.32142	27.5163	25.5569	19.3402	chr03:35238254-35241951	-1.07985	0.0225982	yes
XLOC_016323	Os03g0832200	Similar to Calcium-binding protein precursor (Calreticulin). (Os03t0832200-01)	calreticulin	-	KDEL	Calreticulin(PF00262.13)	-	13.4933	11.1966	161.11	8.77346	48.7809	7.03754	52.07	6.49869	37.9935	47.8269	chr03:34952032-34955905	3.87534	0	yes
XLOC_013712	Os03g0820300	Similar to ZPT2-14. (Os03t0820300-01)	-	-	-	zf-C2H2_6(PF13912.1)	C2H2	5.27292	5.30515	33.1203	9.89127	20.4471	15.8482	32.4556	18.4501	25.2316	22.3946	chr03:34424179-34425030	2.67068	1.17726e-06	yes
XLOC_013623	Os03g0802500	ATPase, AAA-type, core domain containing protein. (Os03t0802500-01)	-	-	-	AAA_assoc(PF14363.1), AAA(PF00004.24)	-	42.3857	43.3993	95.6944	71.5492	98.5637	78.1196	81.4236	117.926	104.288	100.154	chr03:33482035-33484111	1.16919	4.87789e-05	yes
XLOC_013504	Os03g0776900	Similar to mitochondrial import inner membrane translocase subunit TIM14. (Os03t0776900-01)	-	pUPRE-II(-894 -)	-	-	-	19.056	17.1555	59.62	23.0964	39.2004	29.5444	48.981	52.1841	51.4879	65.2377	chr03:32208868-32211406	1.82555	0.000337449	yes
XLOC_013447	Os03g0762300	Similar to Peroxidase 51 precursor (EC 1.11.1.7) (Atperox P51) (ATP37). (Os03t0762300-01),Similar to peroxidase 51. (Os03t0762300-02)	-	-	-	peroxidase(PF00141.18)	-	79.9894	76.4882	42.2872	73.3538	51.1306	63.7666	38.8374	47.6383	47.5758	51.8263	chr03:31526601-31528248	-0.826592	0.0221524	yes
XLOC_015890	Os03g0733800	Endoplasmic reticulum oxidoreductin 1 family protein. (Os03t0733800-00)	Ero1	-	-	ERO1(PF04137.10)	-	18.4576	17.0714	100.201	23.1869	36.5336	21.4692	63.9918	16.6726	35.3206	36.2439	chr03:30062235-30066285	2.58166	0	yes
XLOC_013284	Os03g0724900	-	-	-	-	-	-	16.2429	15.212	40.7105	30.1517	49.1712	26.4669	24.4897	87.899	58.089	62.179	chr03:29454937-29460868	1.44861	0.0391628	yes
XLOC_013284	Os03g0724700	Similar to cDNA clone:002-104-C06, full insert sequence. (Os03t0724700-01),Similar to cDNA clone:002-144-A12, full insert sequence. (Os03t0724700-02),Maf-like protein family protein. (Os03t0724700-03)	-	UPRMOTIFIAT(-182 +), UPRMOTIFIAT(-328 +), UPRMOTIFIAT(-332 +)	-	Maf(PF02545.9)	-	16.2429	15.212	40.7105	30.1517	49.1712	26.4669	24.4897	87.899	58.089	62.179	chr03:29454937-29460868	1.44861	0.0391628	yes
XLOC_015812	Os03g0717000	Similar to TMK protein precursor. (Os03t0717000-01),Similar to TMK protein. (Os03t0717000-02)	-	ERSE-I(-119 -)	-	LRR_4(PF12799.2), Pkinase(PF00069.20)	-	22.4386	23.2569	11.5072	15.939	12.1255	20.7478	17.1541	16.0344	16.4315	11.9403	chr03:29015979-29020045	-0.986696	0.0369366	yes
XLOC_013220	Os03g0710500	Similar to Luminal binding protein. (Os03t0710500-00)	Bip2	ERSE-I(-491 -)	VNEL	HSP70(PF00012.15)	-	0.0129189	0.0304076	15.9524	0.0125309	0.0167942	0.0397182	2.64353	0	0.0462209	0.0270918	chr03:28647085-28649570	9.06355	0.000805324	yes
XLOC_015763	Os03g0703000	Similar to Beta-glucosidase. (Os03t0703000-01),Similar to Beta-glucosidase. (Os03t0703000-03)	-	-	-	Glyco_hydro_1(PF00232.13)	-	198.84	198.287	61.8746	134.882	77.6723	223.125	108.807	131.336	122.201	60.3421	chr03:28240367-28245227	-1.65175	1.25384e-09	yes
XLOC_015743	Os03g0699800	Conserved hypothetical protein. (Os03t0699800-01)	-	-	-	-	-	43.857	42.9648	17.1851	37.487	17.9288	36.6204	18.7106	39.2075	28.5928	16.7185	chr03:28054318-28055190	-1.29358	0.0491384	yes
XLOC_015608	Os03g0663400	Similar to Thaumatin-like protein. (Os03t0663400-02)	-	-	-	Thaumatin(PF00314.12)	-	285.671	315.345	122.917	190.072	155.55	178.284	152.798	113.414	162.136	88.2439	chr03:26032957-26033800	-1.33082	6.27204e-08	yes
XLOC_015578	Os03g0655200	Similar to Membrin 11 (AtMEMB11) (Golgi SNAP receptor complex member 2-1) (27 kDa Golgi SNARE protein). (Os03t0655200-01)	-	UPRMOTIFIAT(-75 +)	-	V-SNARE_C(PF12352.3)	-	21.3414	19.4987	38.9826	25.1374	36.4404	22.7691	32.5733	21.9179	32.3695	35.5992	chr03:25552091-25562630	1.02787	0.048985	yes
XLOC_012823	Os03g0592500	Similar to Photosystem II type II chlorophyll a/b binding protein (Fragment). (Os03t0592500-01),Similar to Chloroplast chlorophyll a-b binding protein (Fragment). (Os03t0592500-02)	-	-	-	Chloroa_b-bind(PF00504.16)	-	33.2829	30.4524	64.0403	87.7882	61.7658	203.461	147.896	273.045	243.122	179.625	chr03:22000042-22001240	1.10085	0.00305596	yes
XLOC_012730	Os03g0563600	Similar to Peroxidase 56 precursor (EC 1.11.1.7) (Atperox P56) (ATP33). (Os03t0563600-01)	-	-	-	peroxidase(PF00141.18)	-	66.9638	70.0096	26.2762	42.8468	29.792	43.9212	30.0355	41.5354	39.6617	21.5423	chr03:20264123-20269616	-1.38537	3.73497e-07	yes
XLOC_015230	Os03g0439700	Protein of unknown function DUF1230 family protein. (Os03t0439700-01)	-	-	-	DUF1230(PF06799.6)	-	8.67309	5.54884	15.1305	10.9546	7.32177	14.6188	12.4795	17.9231	17.7138	8.63542	chr03:18575449-18577557	1.47562	0.0213598	yes
XLOC_015208	Os03g0432100	Similar to Pyruvate, phosphate dikinase 2. (Os03t0432100-01)	PPDKA	-	-	-	-	37.9303	44.9864	91.517	86.5524	104.001	21.2791	20.8099	73.322	48.8927	44.4731	chr03:18153125-18160298	1.05297	0.00260385	yes
XLOC_012661	Os03g0428700	Similar to Expansin-A31. (Os03t0428700-01)	-	-	-	DPBB_1(PF03330.13), Pollen_allerg_1(PF01357.16)	-	16.452	14.7602	5.00222	12.8041	4.82996	13.0168	4.83478	8.24184	4.77243	4.68917	chr03:17934771-17937120	-1.53265	0.0267286	yes
XLOC_015201	Os03g0427500	-	-	-	-	-	-	2.37062	2.77844	16.9834	1.07418	1.86736	2.96688	6.92016	1.95674	2.94004	2.54872	chr03:17861251-17878194	2.6402	0.00393106	yes
XLOC_015201	Os03g0427300	Glutelin type-A III precursor. (Os03t0427300-01)	Glutelin	UPRMOTIFIAT(-388 -)	-	Cupin_1(PF00190.17)	-	2.37062	2.77844	16.9834	1.07418	1.86736	2.96688	6.92016	1.95674	2.94004	2.54872	chr03:17861251-17878194	2.6402	0.00393106	yes
XLOC_014987	Os03g0368000	Similar to Peroxidase 1. (Os03t0368000-00)	-	-	-	peroxidase(PF00141.18)	-	37.4196	30.2987	8.9964	19.2693	5.09267	23.5043	11.8926	12.2143	10.1323	5.77923	chr03:14436126-14456755	-1.72341	0.00300115	yes
XLOC_014885	Os03g0339400	Haem peroxidase, plant/fungal/bacterial family protein. (Os03t0339400-01)	-	-	-	peroxidase(PF00141.18)	-	40.2521	41.614	19.4746	24.9977	25.1271	18.9402	15.4639	63.8393	59.6573	52.0652	chr03:12618078-12619711	-1.06705	0.00185736	yes
XLOC_014811	Os03g0320100	Alpha-L-arabinofuranosidase, C-terminal domain containing protein. (Os03t0320100-01)	-	-	-	Alpha-L-AF_C(PF06964.7)	-	184.257	226.156	90.3163	148.391	102.035	160.542	112.197	127.84	113.129	40.7651	chr03:11549501-11558460	-1.29584	0.000101489	yes
XLOC_012206	Os03g0310800	Similar to Hypersensitive reaction associated Ca2+-binding protein. (Os03t0310800-01)	-	-	-	EF_hand_5(PF13499.1)	-	78.5026	70.5913	145.445	92.6889	100.173	118.198	132.587	264.308	202.51	235.583	chr03:11093573-11095905	1.07133	0.00305596	yes
XLOC_012193	Os03g0308000	Ubiquitin-conjugating enzyme/RWD-like domain containing protein. (Os03t0308000-01)	-	ERSE-I(-164 +)	-	UQ_con(PF00179.21)	-	64.8465	62.4436	139.139	75.9667	126.49	68.9887	97.5476	68.534	96.8265	105.225	chr03:10962901-10965786	1.18433	1.75024e-05	yes
XLOC_014764	Os03g0307300	Nicotianamine synthase 1 (EC 2.5.1.43) (S-adenosyl-L-methionine:S- adenosyl-L-methionine:S-adenosyl-methionine 3-amino-3- carboxypropyltransferase 1) (OsNAS1). (Os03t0307300-01)	-	-	-	NAS(PF03059.11)	-	709.272	428.104	795.612	245.114	106.984	630.383	999.598	389.175	439.216	487.961	chr03:10929506-10930895	0.922527	0.00260385	yes
XLOC_012188	Os03g0307200	Similar to Nicotianamine synthase 2. (Os03t0307200-01)	-	-	-	NAS(PF03059.11)	-	841.035	517.001	958.27	268.249	108.176	650.943	1017.15	380.261	415.227	529.509	chr03:10926215-10928224	0.918689	0.0223066	yes
XLOC_012154	Os03g0300400	Pathogen-related protein (JIOsPR10). (Os03t0300400-01)	-	-	-	Bet_v_1(PF00407.14)	-	118.045	107.615	181.594	184.454	303.111	107.909	173.35	182.421	203.978	264.22	chr03:10562230-10563277	0.783266	0.0467696	yes
XLOC_012142	Os03g0297900	Similar to laccase 90c. (Os03t0297900-00)	-	-	-	Cu-oxidase_3(PF07732.10), Cu-oxidase(PF00394.17)	-	17.3386	15.2101	7.05062	10.21	8.88617	10.4541	6.20599	16.2401	14.6245	9.98368	chr03:10443192-10445991	-1.08078	0.0112288	yes
XLOC_012114	Os03g0293000	Similar to DnaJ domain containing protein, expressed. (Os03t0293000-01)	-	-	-	-	-	14.4334	14.7522	166.48	21.3121	77.8388	18.7867	96.5937	18.1396	69.9403	80.3281	chr03:10204585-10208555	3.52477	0	yes
XLOC_014706	Os03g0291500	Similar to Asparagine synthetase. (Os03t0291500-01)	-	-	-	GATase_7(PF13537.1), Asn_synthase(PF00733.16)	-	441.2	474.082	867.336	483.461	446.592	544.364	544.206	472.817	319.715	358.995	chr03:10116218-10124384	0.899878	0.0152738	yes
XLOC_011978	Os03g0263700	Similar to glycine-rich protein. (Os03t0263700-01)	-	UPRMOTIFIAT(-565 -), UPRMOTIFIAT(-193 -), pUPRE-II(-567 +), ERSE-I(-134 -)	-	DUF2763(PF10961.3)	-	81.013	87.8421	217.806	87.2407	117.026	92.0953	138.962	108.246	118.198	138.298	chr03:8667977-8671447	1.33848	7.91761e-05	yes
XLOC_014553	Os03g0255100	Similar to Relative to SR12 protein (Fragment). (Os03t0255100-01),Similar to Beta-galactosidase. (Os03t0255100-02)	-	-	-	Glyco_hydro_35(PF01301.14), Gal_Lectin(PF02140.13)	-	39.7237	40.6506	19.7023	21.9038	13.5037	32.2324	17.4145	35.8601	29.4041	17.7665	chr03:8196069-8201999	-1.01649	0.0177643	yes
XLOC_014472	Os03g0235000	Similar to Peroxidase. (Os03t0235000-01)	-	-	-	peroxidase(PF00141.18)	-	30.1118	28.1519	52.6818	40.9259	50.5958	34.1362	47.1147	35.7868	35.7469	28.8178	chr03:7128272-7130334	0.932498	0.0415118	yes
XLOC_011852	Os03g0230300	Poly(ADP-ribose) polymerase, catalytic region domain containing protein. (Os03t0230300-01),Non-protein coding transcript. (Os03t0230300-02)	-	-	-	RST(PF12174.3)	-	12.661	10.7553	35.2971	25.6533	37.7744	30.2207	31.723	45.4399	43.6933	35.8188	chr03:6895177-6898355	1.74292	0.00416395	yes
XLOC_014436	Os03g0226200	Non-symbiotic hemoglobin 2 (rHb2) (ORYsa GLB1b). (Os03t0226200-01)	-	-	-	Globin(PF00042.17)	-	767.347	595.188	993.177	125.473	190.131	583.514	849.987	329.101	374.406	695.674	chr03:6624979-6626080	0.767128	0.0214997	yes
XLOC_011818	Os03g0223000	Similar to atypical receptor-like kinase MARK. (Os03t0223000-01),Similar to Atypical receptor-like kinase MARK. (Os03t0223000-02),Similar to atypical receptor-like kinase MARK. (Os03t0223000-03)	-	-	-	Pkinase(PF00069.20), LRRNT_2(PF08263.7), LRR_8(PF13855.1)	-	65.2668	62.6893	29.4688	41.9152	27.4151	59.8407	40.7974	35.671	37.9938	32.1334	chr03:6428278-6438504	-1.06061	0.0160166	yes
XLOC_014390	Os03g0213150	Hypothetical protein. (Os03t0213150-00)	-	-	-	-	-	31.7568	31.1959	125.471	38.2483	65.9856	24.5827	64.46	27.9207	50.4922	53.7157	chr03:5896028-5899522	2.03635	1.6103e-08	yes
XLOC_011771	Os03g0213100	Similar to Sec61p. (Os03t0213100-01),Similar to Sec61p. (Os03t0213100-02)	-	UPRMOTIFIAT(-163 +)	-	Plug_translocon(PF10559.4), SecY(PF00344.15)	-	30.8669	29.9684	118.669	35.6556	62.217	23.9545	65.8702	28.2455	49.6258	52.4512	chr03:5896028-5899522	2.01385	2.05863e-08	yes
XLOC_014274	Os03g0187800	Protein of unknown function DUF250 domain containing protein. (Os03t0187800-01)	-	-	-	TPT(PF03151.11)	-	5.45359	5.04915	13.9405	17.9049	48.2014	4.77223	11.6825	13.4582	20.5296	24.2674	chr03:4598923-4600430	1.4936	0.00948828	yes
XLOC_011654	Os03g0187700	Target SNARE coiled-coil region domain containing protein. (Os03t0187700-01)	-	-	-	-	-	27.2343	27.1129	65.4352	33.5557	40.723	31.1133	48.3423	30.205	40.5339	45.3182	chr03:4596107-4598257	1.29951	0.00243036	yes
XLOC_011653	Os03g0187600	GRAM domain containing protein. (Os03t0187600-01)	-	-	-	GRAM(PF02893.15)	-	31.1849	27.7097	56.8536	54.1639	84.877	43.1469	56.0951	49.1332	60.7192	58.6682	chr03:4592218-4594797	1.06528	0.00606788	yes
XLOC_011647	Os03g0186900	Radc1. (Os03t0186900-01)	-	-	-	Asp(PF00026.18)	-	25.8418	27.091	9.46313	20.9542	13.2461	21.3578	12.9856	7.15399	11.1636	7.15679	chr03:4541350-4543092	-1.489	4.22364e-06	yes
XLOC_014208	Os03g0171300	Similar to DNA-binding protein-like. (Os03t0171300-01)	-	-	-	-	bHLH	3.85561	4.20828	1.08181	1.43632	0.446313	1.96172	0.828955	0.566423	0.76389	0.562612	chr03:3814377-3823216	-1.93137	0.03984	yes
XLOC_014083	Os03g0145102	Similar to Leucine Rich Repeat family protein, expressed. (Os03t0145102-00)	-	-	-	LRRNT_2(PF08263.7), LRR_4(PF12799.2), LRR_8(PF13855.1), Pkinase(PF00069.20)	-	8.9122	8.52267	3.76801	4.53062	0.749841	8.41816	5.29211	3.4675	1.91472	2.56951	chr03:2492198-2499016	-1.14908	0.0280715	yes
XLOC_013989	Os03g0121300	Similar to Peroxidase 1. (Os03t0121300-01),Similar to Peroxidase 5. (Os03t0121300-02)	-	-	-	peroxidase(PF00141.18)	-	37.1971	37.2972	10.0547	32.7094	12.7764	29.5618	15.2521	25.1671	20.6744	15.9014	chr03:1178475-1180328	-1.86277	2.3195e-05	yes
XLOC_011248	Os03g0103200	Similar to Physical impedance induced protein. (Os03t0103200-01)	-	-	-	-	-	785.229	797.312	477.91	784.025	768.239	458.088	385.441	288.882	445.558	306.435	chr03:211081-211817	-0.709982	0.0373496	yes
XLOC_011025	Os02g0807800	Hypothetical conserved gene. (Os02t0807800-01)	-	-	-	GUB_WAK_bind(PF13947.1), Pkinase(PF00069.20)	-	3.35009	1.57383	5.41413	2.54473	3.46011	2.002	3.54241	2.82095	3.14814	4.2983	chr02:34509522-34512698	1.81088	0.00829448	yes
XLOC_008518	Os02g0802200	Glycoside hydrolase family 79, N-terminal protein. (Os02t0802200-01)	-	UPRMOTIFIAT(-742 +), pUPRE-II(-744 -)	-	Glyco_hydro_79n(PF03662.9)	-	18.9867	18.908	8.08626	11.4695	8.08834	18.985	10.327	9.68706	10.2619	7.57834	chr02:34199436-34203704	-1.19703	0.0421435	yes
XLOC_008440	Os02g0786500	Similar to PR-1a pathogenesis related protein (Hv-1a) precursor. (Os02t0786500-01)	-	-	-	CAP(PF00188.21)	-	13.5367	15.2614	5.12043	11.1596	2.30793	16.0403	10.4871	8.36356	3.82694	4.94947	chr02:33408019-33408939	-1.54713	0.00615259	yes
XLOC_010865	Os02g0771700	Glycoside hydrolase, family 17 protein. (Os02t0771700-01)	-	-	-	Glyco_hydro_17(PF00332.13), X8(PF07983.8)	-	50.3446	54.5649	29.7174	41.5024	24.8937	58.2766	49.5501	44.1954	40.0317	30.0358	chr02:32567075-32570042	-0.848241	0.0100107	yes
XLOC_008332	Os02g0758000	Similar to Low molecular weight heat shock protein precursor (Mitochondrial small heat shock protein 22). (Os02t0758000-01)	-	-	-	HSP20(PF00011.16)	-	22.8682	16.7485	42.3659	23.9078	26.8389	32.7011	43.8834	61.871	65.2011	67.5527	chr02:31920853-31922068	1.3673	0.000691775	yes
XLOC_008309	Os02g0752250	Hypothetical protein. (Os02t0752250-00)	-	-	-	-	-	24.2464	25.2121	11.9513	13.8373	5.69709	17.5125	11.8181	9.58568	11.5659	9.02897	chr02:31609800-31614169	-1.04853	0.0054046	yes
XLOC_010603	Os02g0710950	Glutamate dehydrogenase, NAD-specific domain containing protein. (Os02t0710950-00)	-	-	-	NAD-GH(PF10712.4)	-	25.2324	24.3422	97.7382	28.2413	60.7632	18.7301	53.0879	18.9102	56.2378	51.8073	chr02:29451938-29457739	2.03389	1.14702e-09	yes
XLOC_008128	Os02g0710900	Heat shock protein Hsp70 family protein. (Os02t0710900-01)	Bip	ERSE-I(-252 -)	HDEL	HSP70(PF00012.15)	-	29.6225	28.2672	115.882	30.3817	68.0911	23.3878	64.8537	20.8655	61.2162	58.8378	chr02:29451938-29457739	2.06388	3.45959e-08	yes
XLOC_007939	Os02g0662000	RCc3 protein. (Os02t0662000-01)	-	-	-	-	-	1733.12	1813.37	986.026	893.821	748.05	1651.22	1076.71	475.349	721.163	463.905	chr02:26804987-26805820	-0.850548	0.0157391	yes
XLOC_010424	Os02g0661100	Similar to Trehalose-6-phosphate phosphatase. (Os02t0661100-01),Similar to Trehalose-phosphate phosphatase. (Os02t0661100-02)	-	-	-	Trehalose_PPase(PF02358.11)	-	14.1886	15.3797	34.4323	14.2898	17.8994	23.613	26.754	42.2719	38.2652	39.1939	chr02:26767546-26771629	1.19115	0.0209678	yes
XLOC_010386	Os02g0653200	Cupredoxin domain containing protein. (Os02t0653200-01)	-	-	-	Cu_bind_like(PF02298.12)	-	167.705	180.896	83.0104	114.316	88.6726	113.246	73.3058	73.3163	84.7697	74.0266	chr02:26343569-26345652	-1.09537	0.000153547	yes
XLOC_010289	Os02g0627100	Similar to Phenylalanine ammonia-lyase (EC 4.3.1.5). (Os02t0627100-01)	-	-	-	Lyase_aromatic(PF00221.14)	-	19.0763	19.9509	36.5903	54.7586	124.3	27.259	31.8882	45.8215	60.5435	72.1649	chr02:25006494-25009018	0.903431	0.0234093	yes
XLOC_007643	Os02g0588500	Hypothetical conserved gene. (Os02t0588500-01),PLC-like phosphodiesterase, TIM beta/alpha-barrel domain domain containing protein. (Os02t0588500-02)	-	-	-	GDPD(PF03009.12)	-	32.5657	35.5894	13.7886	23.4566	14.8592	42.2389	25.4602	22.7598	22.7987	15.7444	chr02:22687277-22694029	-1.33955	0.000160309	yes
XLOC_010098	Os02g0584800	Heavy metal transport/detoxification protein domain containing protein. (Os02t0584800-01)	-	-	-	HMA(PF00403.21)	-	3.11062	3.37565	18.2918	5.92506	20.0696	2.77231	8.57736	2.70457	10.8436	14.173	chr02:22553379-22554242	2.46638	0.00159207	yes
XLOC_010097	Os02g0584700	Heavy metal transport/detoxification protein domain containing protein. (Os02t0584700-01)	-	-	-	-	-	4.11566	3.7933	27.9734	10.7174	37.5547	3.71397	12.2946	10.4379	21.9482	26.2941	chr02:22550854-22551584	2.91095	5.35941e-05	yes
XLOC_010092	Os02g0583700	Conserved hypothetical protein. (Os02t0583700-00)	-	-	-	-	-	14.9429	5.45611	29.8669	70.0004	65.2755	9.57511	3.09634	344.47	185.226	33.1108	chr02:22509549-22510620	2.48103	0.00070992	yes
XLOC_009963	Os02g0554900	Similar to Protein disulfide isomerase (Fragment). (Os02t0554900-01),Similar to Protein disulfide isomerase-like 1-3. (Os02t0554900-02)	OsPDIL1-3	-	KDEL	Thioredoxin(PF00085.15), Thioredoxin_6(PF13848.1)	-	18.3429	16.7237	4.72749	10.5399	5.5829	11.5954	5.58381	10.2251	8.92257	3.42427	chr02:20957206-20961970	-1.79432	8.32954e-05	yes
XLOC_007341	Os02g0506500	Similar to ubiquitin-activating enzyme E1 domain-containing protein 1. (Os02t0506500-01),Similar to predicted protein. (Os02t0506500-02),Similar to ubiquitin-activating enzyme E1 domain-containing protein 1. (Os02t0506500-03),NAD(P)-binding domain containing protein. (Os02t0506500-04)	-	UPRMOTIFIAT(-107 +), UPRMOTIFIAT(-69 +), UPRMOTIFIAT(-140 -), UPRMOTIFIAT(-107 +), UPRMOTIFIAT(-69 +), UPRMOTIFIAT(-140 -), UPRMOTIFIAT(-109 +), UPRMOTIFIAT(-71 +), UPRMOTIFIAT(-142 -), UPRMOTIFIAT(-114 +), UPRMOTIFIAT(-76 +), UPRMOTIFIAT(-147 -)	-	ThiF(PF00899.16)	-	54.0408	51.4643	95.5123	49.9771	71.4495	47.8815	70.5031	48.2291	63.3579	75.0951	chr02:18039126-18049853	0.920538	0.0143764	yes
XLOC_009451	Os02g0282900	Similar to 68 kDa protein HP68. (Os02t0282900-01)	-	pUPRE-II(-297 -)	-	RLI(PF04068.10), Fer4(PF00037.22), ABC_tran(PF00005.22)	-	23.432	21.9137	39.7326	30.7344	32.2291	30.993	30.506	33.4744	29.4409	27.5181	chr02:10552437-10559002	0.886916	0.0431995	yes
XLOC_006984	Os02g0279900	-	-	-	-	-	-	50.7174	37.2483	14.5578	38.0978	17.8918	39.1739	17.7701	33.7789	27.2544	30.5811	chr02:10343803-10347643	-1.32696	0.000219466	yes
XLOC_006984	Os02g0279851	hypothetical protein Y51B11A.1 [Caenorhabditis elegans]	-	-	-	-	-	50.7174	37.2483	14.5578	38.0978	17.8918	39.1739	17.7701	33.7789	27.2544	30.5811	chr02:10343803-10347643	-1.32696	0.000219466	yes
XLOC_006948	Os02g0268050	Similar to Expansin-A23. (Os02t0268050-00)	-	-	-	DPBB_1(PF03330.13), Pollen_allerg_1(PF01357.16)	-	0	5.07421	0	0	0	0.0768905	0	0	0	0	chr02:9578458-9579432	-1.79769e+308	0.0369366	yes
XLOC_006838	Os02g0236600	Peroxidase P7 (EC 1.11.1.7) (TP7). (Os02t0236600-01)	-	-	-	peroxidase(PF00141.18)	-	44.1493	42.2052	16.1755	29.0665	12.175	58.8867	45.9966	11.2418	18.2229	14.5506	chr02:7751286-7753674	-1.35519	9.40195e-06	yes
XLOC_009181	Os02g0205200	Similar to Unidentified precursor. (Os02t0205200-01)	-	UPRMOTIFIAT(-447 -)	-	DUF642(PF04862.7)	-	9.90082	10.5566	1.82796	6.87214	4.79848	12.3966	5.19979	5.85978	3.97608	3.25843	chr02:5912612-5914204	-2.50142	3.12563e-05	yes
XLOC_009055	Os02g0181900	Similar to ClpB. (Os02t0181900-01)	-	-	-	Clp_N(PF02861.15), AAA(PF00004.24), AAA_2(PF07724.9), ClpB_D2-small(PF10431.4)	-	8.72038	7.33636	13.7763	6.64335	8.92164	14.4889	14.6194	17.1561	18.3109	18.98	chr02:4567629-4573049	0.937478	0.0393344	yes
XLOC_006398	Os02g0137700	NAD(P)-binding domain containing protein. (Os02t0137700-01)	-	UPRMOTIFIAT(-190 +)	-	NAD_binding_10(PF13460.1), CIA30(PF08547.7)	-	1.49289	1.53721	5.97342	0.762343	1.40974	2.71727	3.09458	1.86472	1.85841	1.59676	chr02:2001886-2005864	1.98666	0.00304349	yes
XLOC_006385	Os02g0135800	Similar to Sec13-like protein (Fragment). (Os02t0135800-01),Similar to Sec13-like protein (Fragment). (Os02t0135800-02),Similar to Sec13p. (Os02t0135800-03)	-	UPRMOTIFIAT(-54 +), UPRMOTIFIAT(-68 +)	-	WD40(PF00400.27)	-	38.9995	33.2587	66.1781	37.5844	44.312	40.2883	50.2302	36.4991	44.9821	46.782	chr02:1902989-1905124	1.02105	0.0117257	yes
XLOC_006367	Os02g0131500	Hypothetical protein. (Os02t0131500-00)	-	-	-	-	-	9.92936	8.54709	1.43481	5.14982	1.08163	6.69283	2.76057	3.84912	3.53851	1.06183	chr02:1644222-1648808	-2.54614	2.10647e-06	yes
XLOC_008830	Os02g0131400	Beta-D-glucan exohydrolase, isoenzyme ExoII (EC 3.2.1.58). (Os02t0131400-00)	-	-	-	Glyco_hydro_3(PF00933.16), Glyco_hydro_3_C(PF01915.17)	-	4.07906	2.99614	0.571635	1.8965	0.386182	2.8585	1.1027	1.50986	1.46276	0.333315	chr02:1644222-1648808	-2.36151	0.036886	yes
XLOC_006351	Os02g0127900	Conserved hypothetical protein. (Os02t0127900-01)	-	UPRMOTIFIAT(-229 -)	-	-	-	17.1846	15.6801	34.2969	17.9606	18.9037	20.018	28.6882	36.5304	30.1048	38.2219	chr02:1447062-1449658	1.15757	0.010111	yes
XLOC_006332	Os02g0125300	Bax inhibitor-1 (BI-1) (OsBI-1). (Os02t0125300-01),Bax inhibitor-1 (BI-1) (OsBI-1). (Os02t0125300-02)	-	-	-	Bax1-I(PF01027.15)	-	154.636	157.905	274.343	143.71	205.122	176.161	204.549	187.954	189.122	202.913	chr02:1326922-1330305	0.825343	0.011662	yes
XLOC_006285	Os02g0115950	Glutamate dehydrogenase, NAD-specific domain containing protein. (Os02t0115950-00)	-	-	-	NAD-GH(PF10712.4)	-	135.331	126.05	643.346	163.982	404.304	84.5159	393.074	83.8753	392.917	546.672	chr02:838742-842672	2.38002	9.40366e-07	yes
XLOC_008754	Os02g0115900	Endosperm lumenal binding protein. (Os02t0115900-01),Endosperm lumenal binding protein. (Os02t0115900-02),Similar to Endosperm lumenal binding protein. (Os02t0115900-03)	Bip1	ERSE-I(-206 +), ERSE-I(-240 +)	HDEL	HSP70(PF00012.15)	-	146.76	137.926	709.217	188.824	442.487	95.3625	446.884	92.4974	430.127	602.633	chr02:838742-842672	2.39076	0	yes
XLOC_006280	Os02g0114150	Hypothetical gene. (Os02t0114150-01)	-	-	-	-	-	4.58164	4.36679	1.18776	3.268	0.318175	2.56079	1.45857	1.86549	0.940941	1.61226	chr02:763408-766441	-1.8499	0.0228784	yes
XLOC_006127	Os01g0977250	Hypothetical gene. (Os01t0977250-01)	-	-	-	-	-	25.9065	25.454	59.2667	29.6808	43.2694	25.9603	38.6087	23.736	41.2622	37.5239	chr01:43189155-43193493	1.24776	6.19617e-05	yes
XLOC_006108	Os01g0972200	Similar to Zinc transporter 2 precursor (ZRT/IRT-like protein 2). (Os01t0972200-00)	-	-	-	Zip(PF02535.17)	-	70.2333	94.299	34.064	72.2791	52.5755	153.831	83.6142	69.3403	64.2314	36.4697	chr01:42905569-42907462	-1.44057	3.50844e-08	yes
XLOC_006091	Os01g0968350	Hypothetical gene. (Os01t0968350-00)	-	-	-	-	-	57.5325	67.8378	20.4547	44.0288	22.9409	49.2773	25.5771	33.2319	35.9703	24.8591	chr01:42699883-42708009	-1.70123	0.000389657	yes
XLOC_006089	Os01g0968100	Conserved hypothetical protein. (Os01t0968100-00)	-	-	-	-	-	22.5651	28.0726	6.23277	14.6582	9.08996	25.702	8.94647	12.6752	13.7876	5.99308	chr01:42699883-42708009	-2.14279	1.56845e-05	yes
XLOC_002975	Os01g0949900	Conserved hypothetical protein. (Os01t0949900-01)	-	-	-	-	-	81.694	71.833	215.943	107.024	160.734	50.5177	71.1377	199.692	181.655	293.055	chr01:41846412-41847329	1.61635	5.65137e-09	yes
XLOC_002974	Os01g0949800	Similar to Glutathione S-transferase GST 28 (EC 2.5.1.18) (Fragment). (Os01t0949800-01)	-	-	-	GST_N_3(PF13417.1), GST_C_2(PF13410.1)	-	81.0658	43.0188	86.1411	115.309	111.276	48.5547	26.0835	159.536	136.867	165.984	chr01:41844011-41845305	1.03016	0.0145873	yes
XLOC_002964	Os01g0947000	Similar to Beta-1,3-glucanase precursor. (Os01t0947000-01)	-	-	-	Glyco_hydro_17(PF00332.13)	-	13.8336	9.91689	29.5077	11.0644	12.4943	13.2317	29.7825	10.379	14.5207	22.2636	chr01:41629261-41669771	1.60156	3.55683e-06	yes
XLOC_005971	Os01g0937050	Peptidase aspartic, catalytic domain containing protein. (Os01t0937050-00)	-	-	-	-	-	20.4836	19.1713	5.81236	20.1483	7.44993	15.4072	9.05353	8.41802	9.34354	8.10296	chr01:41139353-41140629	-1.69332	3.85515e-05	yes
XLOC_005954	Os01g0934800	Alpha/beta hydrolase fold-1 domain containing protein. (Os01t0934800-00)	-	-	-	Abhydrolase_6(PF12697.2)	-	33.2137	35.5456	120.811	34.456	57.1234	28.0149	52.2101	38.4284	39.1516	78.3427	chr01:40999256-41005980	1.79343	2.98571e-06	yes
XLOC_005954	Os01g0934700	Alpha/beta hydrolase fold-1 domain containing protein. (Os01t0934700-01)	-	-	-	Abhydrolase_6(PF12697.2)	-	33.2137	35.5456	120.811	34.456	57.1234	28.0149	52.2101	38.4284	39.1516	78.3427	chr01:40999256-41005980	1.79343	2.98571e-06	yes
XLOC_002811	Os01g0914300	Plant lipid transfer protein/seed storage/trypsin-alpha amylase inhibitor domain containing protein. (Os01t0914300-01)	-	-	-	LTP_2(PF14368.1)	-	124.184	114.817	44.5582	97.2408	54.2418	155.239	106.254	74.2737	80.6399	59.5795	chr01:39839261-39846761	-1.33715	2.98571e-06	yes
XLOC_005784	Os01g0895600	Similar to Calreticulin-3. (Os01t0895600-01)	calreticulin	UPRMOTIFIAT(-425 -), pUPRE-II(-441 -)	-	Calreticulin(PF00262.13)	-	172.39	170.7	356.925	157.154	215.116	154.807	206.111	140.315	132.384	209.617	chr01:38930464-38934966	1.09258	4.00584e-05	yes
XLOC_005697	Os01g0876400	Sad1/UNC-like, C-terminal domain containing protein. (Os01t0876400-01),Hypothetical conserved gene. (Os01t0876400-02),Hypothetical conserved gene. (Os01t0876400-03),Hypothetical conserved gene. (Os01t0876400-04)	-	UPRMOTIFIAT(-866 -), UPRMOTIFIAT(-866 -), UPRMOTIFIAT(-908 -)	-	Sad1_UNC(PF07738.8)	-	75.9021	68.967	266.369	89.9687	142.249	132.32	185.944	132.167	146	139.327	chr01:38026659-38030181	1.97787	0	yes
XLOC_002654	Os01g0875500	Similar to Beta-galactosidase (EC 3.2.1.23). (Os01t0875500-01),Similar to cDNA clone:J033105C09, full insert sequence. (Os01t0875500-02)	-	-	-	Glyco_hydro_35(PF01301.14), BetaGal_dom4_5(PF13364.1), Gal_Lectin(PF02140.13)	-	16.9868	16.4783	7.52463	9.65506	5.76374	19.8915	13.3274	8.42216	10.6083	6.28146	chr01:37994447-38001584	-1.10245	0.00985519	yes
XLOC_002621	Os01g0868600	Hypothetical conserved gene. (Os01t0868600-01)	-	-	-	-	-	4.08486	2.88086	0.742705	4.21402	1.3125	2.55835	0.324769	2.93758	1.75544	1.53107	chr01:37637211-37643418	-1.92722	0.0319433	yes
XLOC_002547	Os01g0850900	SOUL haem-binding protein domain containing protein. (Os01t0850900-01)	-	-	-	SOUL(PF04832.7)	-	76.0157	71.0904	122.756	86.2222	106.605	122.676	130.373	165.879	162.072	177.66	chr01:36639625-36640552	0.816494	0.0289584	yes
XLOC_002545	Os01g0850700	Similar to Laccase-7. (Os01t0850700-01),Cupredoxin domain containing protein. (Os01t0850700-02)	-	-	-	Cu-oxidase_3(PF07732.10), Cu-oxidase(PF00394.17), Cu-oxidase_2(PF07731.9)	-	35.4777	44.0217	24.6257	22.6135	15.435	46.5979	37.1442	26.267	24.9621	24.7994	chr01:36622828-36627662	-0.809626	0.0319433	yes
XLOC_002510	Os01g0842200	Similar to Scarecrow-like 9 (Fragment). (Os01t0842200-01),Similar to SCARECROW-like protein. (Os01t0842200-02)	-	-	-	GRAS(PF03514.9)	GRAS	31.6652	28.7458	61.3935	56.0391	60.7161	51.6947	59.7446	73.7896	79.1572	69.1704	chr01:36158294-36161523	1.12316	0.000270994	yes
XLOC_005520	Os01g0837000	Ankyrin repeat containing protein. (Os01t0837000-01)	-	-	-	Ank_2(PF12796.2), PGG(PF13962.1)	-	7.45466	7.07559	16.3802	10.0915	23.7794	11.9803	17.8613	23.1227	29.3862	33.3393	chr01:35885094-35891365	1.23945	0.00859618	yes
XLOC_002449	Os01g0827300	Similar to Laccase precursor (EC 1.10.3.2). (Os01t0827300-01)	-	-	-	Cu-oxidase_3(PF07732.10), Cu-oxidase(PF00394.17), Cu-oxidase_2(PF07731.9)	-	57.9335	54.4345	31.1129	27.3636	29.1416	24.0993	10.1531	12.7034	18.4079	22.3439	chr01:35402794-35405298	-0.778583	0.0265871	yes
XLOC_005313	Os01g0786500	Similar to early nodulin 20. (Os01t0786500-00)	-	-	-	Cu_bind_like(PF02298.12)	-	24.7893	23.437	9.79722	18.3358	7.32169	21.5819	13.6247	22.5562	17.2273	11.7302	chr01:33350153-33351195	-1.22992	0.0147326	yes
XLOC_002208	Os01g0767600	Conserved hypothetical protein. (Os01t0767600-01)	-	-	-	-	-	40.8726	39.1051	144.586	49.5494	78.4641	41.0005	75.0493	35.4042	70.897	90.345	chr01:32346888-32350070	1.91492	0	yes
XLOC_005207	Os01g0763900	X8 domain containing protein. (Os01t0763900-01)	-	-	-	X8(PF07983.8)	-	23.6602	23.0205	8.00161	10.67	7.26092	28.567	16.9101	14.5324	13.5985	8.25869	chr01:32145846-32147193	-1.49614	0.000895781	yes
XLOC_002073	Os01g0734800	UDP-glucuronosyl/UDP-glucosyltransferase family protein. (Os01t0734800-01),UDP-glucuronosyl/UDP-glucosyltransferase family protein. (Os01t0734800-02)	-	-	-	UDPGT(PF00201.13)	-	10.9579	8.5014	25.35	15.8065	21.1791	10.3272	10.5011	20.9953	20.2573	28.47	chr01:30655305-30657083	1.60464	0.000104145	yes
XLOC_005045	Os01g0726100	Pollen Ole e 1 allergen and extensin domain containing protein. (Os01t0726100-01)	-	-	-	Pollen_Ole_e_I(PF01190.12)	-	8.43209	8.30434	1.49059	4.46533	2.81825	5.69227	4.14331	4.0773	3.79655	2.2601	chr01:30272985-30274078	-2.44955	0.000389657	yes
XLOC_002004	Os01g0720700	Similar to satase isoform I. (Os01t0720700-00)	-	UPRMOTIFIAT(-220 +), pUPRE-II(-977 +)	-	-	-	26.4402	25.2767	87.1586	32.05	40.5448	54.2447	88.9077	95.3103	83.256	81.9854	chr01:30043445-30043783	1.81426	0.00442307	yes
XLOC_002003	Os01g0720500	Similar to Type I chlorophyll a/b-binding protein b (Fragment). (Os01t0720500-01),Non-protein coding transcript. (Os01t0720500-02)	-	UPRMOTIFIAT(-150 +)	-	Chloroa_b-bind(PF00504.16)	-	47.243	41.5653	92.6219	132.976	97.1808	598.019	331.462	516.695	487.959	340.202	chr01:30030997-30032054	1.1844	0.000282574	yes
XLOC_001990	Os01g0717700	EGF-like, alliinase domain containing protein. (Os01t0717700-01)	-	-	-	EGF_alliinase(PF04863.8), Alliinase_C(PF04864.8)	-	19.2909	19.1115	8.54186	20.0011	12.9254	14.0192	10.8239	5.55134	8.44841	6.09764	chr01:29894028-29898449	-1.13339	0.00493007	yes
XLOC_001923	Os01g0702300	Peptidase S8/S53, subtilisin/kexin/sedolisin domain containing protein. (Os01t0702300-00)	-	-	-	Peptidase_S8(PF00082.17), PA(PF02225.17)	-	4.68618	4.13959	0.331134	1.39241	0.463041	4.7382	0.457685	0.96042	0.858677	0.210184	chr01:29103979-29109117	-3.61558	0.00012812	yes
XLOC_004932	Os01g0697100	UDP-glucuronosyl/UDP-glucosyltransferase family protein. (Os01t0697100-01)	-	-	-	UDPGT(PF00201.13)	-	27.0434	24.5213	44.502	30.9042	37.849	32.774	53.9979	83.6768	77.6117	108.74	chr01:28847994-28849719	0.88826	0.0252535	yes
XLOC_004820	Os01g0668100	Similar to Arabinogalactan-like protein. (Os01t0668100-01)	-	-	-	Fasciclin(PF02469.17)	-	73.968	72.1021	30.9434	37.1276	21.1397	73.7023	46.665	24.783	28.6417	29.3976	chr01:27340910-27341950	-1.19199	0.000106926	yes
XLOC_001770	Os01g0663300	Similar to (1-4)-beta-mannan endohydrolase-like protein. (Os01t0663300-01)	-	UPRE1AT(-736 -)	-	Cellulase(PF00150.13)	-	15.9749	16.5986	7.65414	10.5095	6.72751	13.8949	9.94889	6.76211	8.20017	5.889	chr01:27081818-27085661	-1.08833	0.0160166	yes
XLOC_001674	Os01g0639600	Protein of unknown function DUF1645 family protein. (Os01t0639600-01)	-	pUPRE-II(-154 +)	-	DUF1645(PF07816.6)	-	23.8184	20.1705	50.2457	55.4876	57.6598	42.3723	47.932	80.1219	60.9369	63.1653	chr01:25681570-25682862	1.34517	0.000145522	yes
XLOC_001670	Os01g0638000	UDP-glucuronosyl/UDP-glucosyltransferase family protein. (Os01t0638000-01)	-	-	-	UDPGT(PF00201.13)	-	93.4673	95.903	173.463	130.119	135.653	160.53	174.439	504.348	366.606	408.971	chr01:25598450-25600345	0.883406	0.00284901	yes
XLOC_004677	Os01g0627967	Hypothetical protein. (Os01t0627967-00)	-	-	-	-	-	5.77062	5.02894	28.7149	18.8768	22.8741	6.81693	14.9902	33.2442	33.6574	37.6217	chr01:25055709-25118357	2.5419	0.0350306	yes
XLOC_001623	Os01g0627701	Hypothetical protein. (Os01t0627701-01)	-	-	-	-	-	7.13263	6.03179	21.6907	15.6311	26.5927	7.41358	11.0078	15.3614	22.0737	26.7173	chr01:25055709-25118357	1.87484	0.00621562	yes
XLOC_004624	Os01g0615050	Proteinase inhibitor I13, potato inhibitor I family protein. (Os01t0615050-00)	-	-	-	potato_inhibit(PF00280.13)	-	13.6948	10.5739	42.0788	24.7501	71.7669	42.8972	56.4679	82.8557	61.624	54.6763	chr01:24390675-24391763	2.02102	0.000334385	yes
XLOC_001552	Os01g0611000	Protein of unknown function DUF642 domain containing protein. (Os01t0611000-01),Hypothetical conserved gene. (Os01t0611000-02)	-	-	-	DUF642(PF04862.7)	-	55.0978	53.0231	25.0121	32.6814	19.5663	75.7454	42.1173	22.3951	29.0802	17.8424	chr01:24181110-24183979	-1.05557	0.00273853	yes
XLOC_004602	Os01g0609900	Similar to Pleiotropic drug resistance protein 4. (Os01t0609900-01),Similar to PDR-like ABC transporter (PDR4 ABC transporter). (Os01t0609900-02)	-	-	-	ABC2_membrane(PF01061.19), PDR_assoc(PF08370.6), ABC_tran(PF00005.22)	-	44.1972	35.1047	69.3897	110.211	134.576	40.0585	43.5247	73.9796	87.2263	99.3882	chr01:24107085-24115287	1.01148	0.00184908	yes
XLOC_004595	Os01g0607900	Serine/threonine protein kinase-related domain containing protein. (Os01t0607900-01)	-	-	-	LRRNT_2(PF08263.7), LRR_8(PF13855.1), Pkinase(PF00069.20)	-	11.3373	11.6382	4.17462	7.9771	4.30346	8.13857	4.43331	5.1464	4.55363	4.40986	chr01:23976020-23981901	-1.45073	0.00352272	yes
XLOC_001495	Os01g0597800	UDP-glucuronosyl/UDP-glucosyltransferase family protein. (Os01t0597800-01)	-	-	-	UDPGT(PF00201.13)	-	6.66753	6.4394	28.8845	11.0765	30.6709	5.82419	19.0781	17.4386	26.5175	33.7328	chr01:23455933-23458171	2.19372	4.25711e-09	yes
XLOC_001421	Os01g0582600	Phospholipase A2, active site domain containing protein. (Os01t0582600-01)	-	pUPRE-II(-312 -)	-	DDE_4(PF13359.1)	-	10.6831	9.7489	21.1328	23.2733	33.759	20.7721	23.3909	24.4578	29.9901	29.8119	chr01:22604527-22606674	1.1446	0.00673694	yes
XLOC_004475	Os01g0572700	Conserved hypothetical protein. (Os01t0572700-01)	-	UPRMOTIFIAT(-55 +), UPRMOTIFIAT(-47 +), ERSE-I(-89 -)	-	-	-	13.8196	12.2787	30.0919	11.9004	18.4561	10.9698	18.4882	8.93696	16.3514	12.1839	chr01:22021458-22027520	1.32165	0.00477041	yes
XLOC_001368	Os01g0565900	Similar to Protein transport protein Sec61 beta subunit. (Os01t0565900-01),Non-protein coding transcript. (Os01t0565900-02)	-	UPRMOTIFIAT(-222 +), UPRMOTIFIAT(-88 +), UPRMOTIFIAT(-335 -), ERSE-I(-795 +), pUPRE-II(-337 +), pUPRE-II(-90 -)	-	Sec61_beta(PF03911.11)	-	33.7483	28.9905	148.352	52.8372	123.611	24.6902	89.683	33.5266	82.4965	102.937	chr01:21631100-21633179	2.3838	0	yes
XLOC_004400	Os01g0550850	Non-protein coding transcript. (Os01t0550850-00)	-	-	-	-	-	93.9154	105.786	49.333	21.0062	9.21998	52.0436	38.3387	63.5455	48.5832	31.6757	chr01:20640908-20644049	-1.07211	0.0491096	yes
XLOC_001210	Os01g0517900	Similar to Luminal binding protein. (Os01t0517900-00)	Bip	pUPRE-II(-547 +)	TWPR	HSP70(PF00012.15)	-	0	0	4.48217	0	0	0	1.12737	0.0833145	0	0	chr01:18370363-18372056	1.79769e+308	1.41916e-10	yes
XLOC_001210	Os01g0517850	Luminal-binding protein OS=Solanum lycopersicum PE=2 SV=1	-	-	-	-	-	0	0	4.48217	0	0	0	1.12737	0.0833145	0	0	chr01:18370363-18372056	1.79769e+308	1.41916e-10	yes
XLOC_004268	Os01g0510200	Conserved hypothetical protein. (Os01t0510200-01)	-	-	-	-	-	49.0888	32.0225	168.749	97.4253	175.463	102.906	135.104	249.27	205.537	193.557	chr01:17911537-17912144	2.42614	4.85665e-12	yes
XLOC_000826	Os01g0296700	Glycoside hydrolase, family 3, N-terminal domain containing protein. (Os01t0296700-01)	-	-	-	Glyco_hydro_3(PF00933.16), Glyco_hydro_3_C(PF01915.17), Fn3-like(PF14310.1)	-	6.67228	6.43461	1.97842	4.66889	2.13056	6.1463	2.46061	2.21981	2.12622	1.11176	chr01:10871539-10874262	-1.67308	0.00628936	yes
XLOC_003951	Os01g0294700	Haem peroxidase, plant/fungal/bacterial family protein. (Os01t0294700-01)	-	-	-	peroxidase(PF00141.18)	-	325.687	284.712	113.672	203.058	98.8363	237.695	115.699	152.183	137.547	97.0183	chr01:10748691-10750233	-1.2962	9.37975e-08	yes
XLOC_003950	Os01g0294500	Similar to Class III peroxidase 9. (Os01t0294500-00)	-	-	-	peroxidase(PF00141.18)	-	16.9912	10.9487	2.54173	8.38429	0.646533	15.0517	7.82975	2.2511	4.77028	1.63353	chr01:10720395-10721623	-2.07845	0.000289172	yes
XLOC_003913	Os01g0281600	Cupredoxin domain containing protein. (Os01t0281600-01)	-	-	-	Cu_bind_like(PF02298.12)	-	5.68796	6.64786	1.48429	3.65911	0.892376	3.92897	2.31581	1.93614	0.956032	1.9783	chr01:10048272-10050309	-2.13469	0.00490623	yes
XLOC_003906	Os01g0280500	Similar to Eukaryotic translation initiation factor 6 (eIF-6) (B4 integrin interactor) (CAB) (p27(BBP)) (B(2)GCN homolog). (Os01t0280500-01)	-	-	-	eIF-6(PF01912.13)	-	3.4987	2.30263	16.9904	6.21022	11.4758	11.5491	22.5913	13.1022	11.314	14.6186	chr01:9967184-9969073	2.91179	1.62648e-05	yes
XLOC_003899	Os01g0278000	VQ domain containing protein. (Os01t0278000-00)	-	-	-	VQ(PF05678.9)	-	1.26251	0.762675	6.21902	1.94869	3.94109	2.59124	6.15946	2.98471	5.56293	5.04877	chr01:9770017-9771047	3.05597	0.00826345	yes
XLOC_000754	Os01g0274500	Similar to Expansin-A11. (Os01t0274500-00)	-	-	-	DPBB_1(PF03330.13), Pollen_allerg_1(PF01357.16)	-	29.0308	27.1943	10.1176	22.9714	11.0054	22.1409	13.633	16.9284	14.1072	11.2353	chr01:9525986-9527386	-1.39801	0.000156846	yes
XLOC_000703	Os01g0263300	Similar to Peroxidase 72 precursor (EC 1.11.1.7) (Atperox P72) (PRXR8) (ATP6a). (Os01t0263300-01)	-	-	-	peroxidase(PF00141.18)	-	530.124	523.443	215.483	318.503	266.527	513.451	222.899	294.661	306.539	203.955	chr01:8917755-8919968	-1.25203	5.51609e-07	yes
XLOC_003834	Os01g0261200	No apical meristem (NAM) protein domain containing protein. (Os01t0261200-01),Similar to NAC domain-containing protein 74. (Os01t0261200-02)	-	-	-	NAM(PF02365.10)	NAC	58.6013	61.7966	136.323	91.0537	114.864	75.8808	102.882	127.04	108.082	115.328	chr01:8792648-8797358	1.16985	3.87852e-05	yes
XLOC_003760	Os01g0243700	Similar to Beta-1,3-glucanase-like protein. (Os01t0243700-01),Similar to Beta-1,3-glucanase-like protein. (Os01t0243700-02)	-	-	-	X8(PF07983.8)	-	74.979	69.9801	33.5304	48.7587	32.084	59.983	38.1214	47.4058	39.3545	36.7756	chr01:7928089-7929762	-1.03305	0.0369366	yes
XLOC_003729	Os01g0235350	Conserved hypothetical protein. (Os01t0235350-00)	-	-	-	-	-	2.77279	2.56954	13.0023	3.47711	6.64153	4.10238	6.11919	3.82429	3.66461	6.44545	chr01:7472737-7477002	2.36761	3.7847e-05	yes
XLOC_000504	Os01g0212400	EF-Hand type domain containing protein. (Os01t0212400-01)	-	-	-	Na_Ca_ex(PF01699.19)	-	153.624	127.51	54.7761	72.9006	55.0502	179.098	113.19	82.9146	77.4955	55.7114	chr01:6134202-6139136	-1.19057	2.10647e-06	yes
XLOC_003526	Os01g0186950	Hypothetical protein. (Os01t0186950-00)	-	-	-	-	-	1.76661	1.30048	6.99527	4.30894	8.28776	3.49775	5.27301	3.63313	7.54765	5.507	chr01:4646433-4648130	2.45576	0.0467447	yes
XLOC_000367	Os01g0176800	Protein of unknown function DUF2921 domain containing protein. (Os01t0176800-01)	-	-	-	DUF2921(PF11145.3)	-	10.1108	9.3842	3.80386	7.14185	3.26414	6.54789	3.7561	7.59406	5.33306	3.9554	chr01:3958209-3963625	-1.27434	0.00073505	yes
XLOC_003370	Os01g0155000	Alpha/beta hydrolase fold-3 domain containing protein. (Os01t0155000-02)	-	-	-	Abhydrolase_3(PF07859.8)	-	46.1686	38.6219	110.905	96.2195	122.54	19.3679	34.2139	60.285	61.1327	99.0961	chr01:2957165-2958439	1.55025	4.04614e-08	yes
XLOC_003243	Os01g0130500	Similar to Alpha-xylosidase precursor (Fragment). (Os01t0130500-01)	-	-	-	-	-	15.4224	17.4066	7.52914	7.32801	3.79941	8.11491	7.64567	3.93244	7.05667	5.86006	chr01:1698202-1703090	-1.18066	0.0186514	yes
XLOC_000137	Os01g0127600	Similar to Bowman-Birk type proteinase inhibitor D-II precursor (IV). (Os01t0127600-01)	-	-	-	Bowman-Birk_leg(PF00228.15)	-	208.899	202.461	57.3879	208.363	78.385	7.00366	6.71541	2.21624	2.53089	2.62699	chr01:1515836-1516714	-1.7904	2.90469e-13	yes
XLOC_000133	Os01g0127100	Hypothetical protein. (Os01t0127100-01)	-	-	-	-	-	16.388	14.9988	5.25386	6.75092	2.96231	5.8743	0.81389	0.617897	0.495137	0.161102	chr01:1490493-1493402	-1.48497	0.00615259	yes
XLOC_000132	Os01g0126900	Similar to spore coat protein-like protein [Oryza sativa (japonica cultivar-group)]. (Os01t0126900-01)	-	-	-	Cu-oxidase_3(PF07732.10), Cu-oxidase(PF00394.17)	-	21.3267	21.9115	8.32551	15.1337	7.211	3.14995	2.01379	1.92297	1.90774	0.724323	chr01:1486399-1489055	-1.36765	6.92886e-05	yes
