# Supplementary material for: RNA sequencing-mediated transcriptome analysis of rice plants in endoplasmic reticulum stress conditions
Source: BMC Plant Biol. 2014 Apr 18;14:101. doi: 10.1186/1471-2229-14-101 (PMC4021347; doi:10.1186/1471-2229-14-101)
Supplement: Additional file 7: Table S3 — Original gene list of the basis of Table 4. [file 1471-2229-14-101-S7.xlsx]

## Sheet: Sheet1
	Supplementary Table S3. Original data of the basis of Table 4. About categry type, please refer to main text.
			WT (FPKM)		Fold change	FDR	K833A (FPKM)		Fold change	FDR
	Gene	Description	DMSO	TM			DMSO	TM			E/D	I/H	category	L/M
	Os01g0517900	Similar to Luminal binding protein. (Os01t0517900-00)	1	5.48217	5.48217	1.41916e-10	1	1	1	1	5.48	1	type(3)	5.48
	Os01g0565900	Similar to Protein transport protein Sec61 beta subunit. (Os01t0565900-01)%3BNon-protein coding transcript. (Os01t0565900-02)	30.9905	150.352	4.85156	0	54.8372	125.611	2.29062	2.22657e-06	4.85156	2.29062	type(4)	2.11801
	Os01g0582600	Phospholipase A2%2C active site domain containing protein. (Os01t0582600-01)	11.7489	23.1328	1.96893	0.00673694	25.2733	35.759	1.41489	0.305954	1.96893	1.41489	type(1)	1.39158
	Os01g0597800	UDP-glucuronosyl/UDP-glucosyltransferase family protein. (Os01t0597800-01)	8.4394	30.8845	3.65956	4.25711e-09	13.0765	32.6709	2.49844	1.38334e-07	3.65956	2.49844	type(1)	1.46474
	Os01g0627701	Hypothetical protein. (Os01t0627701-01)	8.03179	23.6907	2.94961	0.00621562	17.6311	28.5927	1.62172	0.541646	2.94961	1.62172	type(1)	1.81882
	Os01g0638000	UDP-glucuronosyl/UDP-glucosyltransferase family protein. (Os01t0638000-01)	97.903	175.463	1.79221	0.00284901	132.119	137.653	1.04189	0.999987	1.79221	1.04189	type(3)	1.72016
	Os01g0639600	Protein of unknown function DUF1645 family protein. (Os01t0639600-01)	22.1705	52.2457	2.35654	0.000145522	57.4876	59.6598	1.03778	0.999987	2.35654	1.03778	type(3)	2.27074
	Os01g0720500	Similar to Type I chlorophyll a/b-binding protein b (Fragment). (Os01t0720500-01)%3BNon-protein coding transcript. (Os01t0720500-02)	43.5653	94.6219	2.17196	0.000282574	134.976	99.1808	0.734803	0.716094	2.17196	0.734803	type(4)	2.95583
	Os01g0720700	Similar to satase isoform I. (Os01t0720700-00)	27.2767	89.1586	3.26868	0.00442307	34.05	42.5448	1.24948	0.999987	3.26868	1.24948	type(3)	2.61603
	Os01g0734800	UDP-glucuronosyl/UDP-glucosyltransferase family protein. (Os01t0734800-01)%3BUDP-glucuronosyl/UDP-glucosyltransferase family protein. (Os01t0734800-02)	10.5014	27.35	2.60442	0.000104145	17.8065	23.1791	1.30172	0.999987	2.60442	1.30172	type(1)	2.00075
	Os01g0767600	Conserved hypothetical protein. (Os01t0767600-01)	41.1051	146.586	3.56612	0	51.5494	80.4641	1.56091	0.0417377	3.56612	1.56091	type(2)	2.28464
	Os01g0842200	Similar to Scarecrow-like 9 (Fragment). (Os01t0842200-01)%3BSimilar to SCARECROW-like protein. (Os01t0842200-02)	30.7458	63.3935	2.06186	0.000270994	58.0391	62.7161	1.08058	0.999987	2.06186	1.08058	type(3)	1.9081
	Os01g0850900	SOUL haem-binding protein domain containing protein. (Os01t0850900-01)	73.0904	124.756	1.70687	0.0289584	88.2222	108.605	1.23104	0.999987	1.70687	1.23104	type(3)	1.38653
	Os01g0947000	Similar to Beta-1%2C3-glucanase precursor. (Os01t0947000-01)	11.9169	31.5077	2.64395	3.55683e-06	13.0644	14.4943	1.10945	0.999987	2.64395	1.10945	type(3)	2.38312
	Os01g0949800	Similar to Glutathione S-transferase GST 28 (EC 2.5.1.18) (Fragment). (Os01t0949800-01)	45.0188	88.1411	1.95787	0.0145873	117.309	113.276	0.965624	0.999987	1.95787	0.965624	type(3)	2.02757
	Os01g0949900	Conserved hypothetical protein. (Os01t0949900-01)	73.833	217.943	2.95184	5.65137e-09	109.024	162.734	1.49264	0.136244	2.95184	1.49264	type(2)	1.97759
	Os01g0155000	Alpha/beta hydrolase fold-3 domain containing protein. (Os01t0155000-02)	40.6219	112.905	2.7794	4.04614e-08	98.2195	124.54	1.26798	0.999987	2.7794	1.26798	type(4)	2.192
	Os01g0186950	Hypothetical protein. (Os01t0186950-00)	3.30048	8.99527	2.72544	0.0467447	6.30894	10.2878	1.63066	0.446607	2.72544	1.63066	type(2)	1.67137
	Os01g0235350	Conserved hypothetical protein. (Os01t0235350-00)	4.56954	15.0023	3.28311	3.7847e-05	5.47711	8.64153	1.57775	0.525474	3.28311	1.57775	type(2)	2.08088
	Os01g0261200	No apical meristem (NAM) protein domain containing protein. (Os01t0261200-01)%3BSimilar to NAC domain-containing protein 74. (Os01t0261200-02)	63.7966	138.323	2.16818	3.87852e-05	93.0537	116.864	1.25588	0.999987	2.16818	1.25588	type(4)	1.72643
	Os01g0278000	VQ domain containing protein. (Os01t0278000-00)	2.76267	8.21902	2.97502	0.00826345	3.94869	5.94109	1.50457	0.76202	2.97502	1.50457	type(2)	1.97732
	Os01g0280500	Similar to Eukaryotic translation initiation factor 6 (eIF-6) (B4 integrin interactor) (CAB) (p27(BBP)) (B(2)GCN homolog). (Os01t0280500-01)	4.30263	18.9904	4.41368	1.62648e-05	8.21022	13.4758	1.64135	0.245362	4.41368	1.64135	type(2)	2.68906
	Os01g0510200	Conserved hypothetical protein. (Os01t0510200-01)	34.0225	170.749	5.0187	4.85665e-12	99.4253	177.463	1.78489	0.00381581	5.0187	1.78489	type(4)	2.81177
	Os01g0572700	Conserved hypothetical protein. (Os01t0572700-01)	14.2787	32.0919	2.24754	0.00477041	13.9004	20.4561	1.47162	0.636859	2.24754	1.47162	type(2)	1.52726
	Os01g0609900	Similar to Pleiotropic drug resistance protein 4. (Os01t0609900-01)%3BSimilar to PDR-like ABC transporter (PDR4 ABC transporter). (Os01t0609900-02)	37.1047	71.3897	1.92401	0.00184908	112.211	136.576	1.21714	0.999987	1.92401	1.21714	type(4)	1.58077
	Os01g0615050	Proteinase inhibitor I13%2C potato inhibitor I family protein. (Os01t0615050-00)	12.5739	44.0788	3.50559	0.000334385	26.7501	73.7669	2.75763	6.60639e-07	3.50559	2.75763	type(1)	1.27123
	Os01g0627967	Hypothetical protein. (Os01t0627967-00)	7.02894	30.7149	4.36977	0.0350306	20.8768	24.8741	1.19147	0.999987	4.36977	1.19147	type(4)	3.66755
	Os01g0697100	UDP-glucuronosyl/UDP-glucosyltransferase family protein. (Os01t0697100-01)	26.5213	46.502	1.75338	0.0252535	32.9042	39.849	1.21106	0.999987	1.75338	1.21106	type(3)	1.44781
	Os01g0837000	Ankyrin repeat containing protein. (Os01t0837000-01)	9.07559	18.3802	2.02523	0.00859618	12.0915	25.7794	2.13203	2.0584e-05	2.02523	2.13203	type(1)	0.949909
	Os01g0876400	Sad1/UNC-like%2C C-terminal domain containing protein. (Os01t0876400-01)%3BHypothetical conserved gene. (Os01t0876400-02)%3BHypothetical conserved gene. (Os01t0876400-03)%3BHypothetical conserved gene. (Os01t0876400-04)	70.967	268.369	3.7816	0	91.9687	144.249	1.56846	0.0999311	3.7816	1.56846	type(2)	2.41103
	Os01g0895600	Similar to Calreticulin-3. (Os01t0895600-01)	172.7	358.925	2.07831	4.00584e-05	159.154	217.116	1.36419	0.487699	2.07831	1.36419	type(2)	1.52348
	Os01g0934700	Alpha/beta hydrolase fold-1 domain containing protein. (Os01t0934700-01)	37.5456	122.811	3.27097	2.98571e-06	36.456	59.1234	1.62177	0.25915	3.27097	1.62177	type(2)	2.01691
	Os01g0934800	Alpha/beta hydrolase fold-1 domain containing protein. (Os01t0934800-00)	37.5456	122.811	3.27097	2.98571e-06	36.456	59.1234	1.62177	0.25915	3.27097	1.62177	type(2)	2.01691
	Os01g0977250	Hypothetical gene. (Os01t0977250-01)	27.454	61.2667	2.23162	6.19617e-05	31.6808	45.2694	1.42892	0.278686	2.23162	1.42892	type(1)	1.56175
	XLOC_006206	cytochrome P450, family 94, subfamily D, polypeptide 2 [Arabidopsis thaliana]	2.21048	4.32467	1.95644	0.0152738	2.14972	2.39891	1.11592	1	1.95644	1.11592	type(3)	1.75321
	Os02g0115950	Glutamate dehydrogenase%2C NAD-specific domain containing protein. (Os02t0115950-00)	128.05	645.346	5.03979	9.40366e-07	165.982	406.304	2.44788	0.0540023	5.03979	2.44788	type(2)	2.05884
	Os02g0125300	Bax inhibitor-1 (BI-1) (OsBI-1). (Os02t0125300-01)%3BBax inhibitor-1 (BI-1) (OsBI-1). (Os02t0125300-02)	159.905	276.343	1.72816	0.011662	145.71	207.122	1.42147	0.316261	1.72816	1.42147	type(1)	1.21576
	Os02g0127900	Conserved hypothetical protein. (Os02t0127900-01)	17.6801	36.2969	2.05299	0.010111	19.9606	20.9037	1.04725	0.999987	2.05299	1.04725	type(3)	1.96037
	Os02g0135800	Similar to Sec13-like protein (Fragment). (Os02t0135800-01)%3BSimilar to Sec13-like protein (Fragment). (Os02t0135800-02)%3BSimilar to Sec13p. (Os02t0135800-03)	35.2587	68.1781	1.93366	0.0117257	39.5844	46.312	1.16996	0.999987	1.93366	1.16996	type(3)	1.65276
	Os02g0137700	NAD(P)-binding domain containing protein. (Os02t0137700-01)	3.53721	7.97342	2.25415	0.00304349	2.76234	3.40974	1.23437	0.999987	2.25415	1.23437	type(2)	1.82616
	Os02g0506500	Similar to ubiquitin-activating enzyme E1 domain-containing protein 1. (Os02t0506500-01)%3BSimilar to predicted protein. (Os02t0506500-02)%3BSimilar to ubiquitin-activating enzyme E1 domain-containing protein 1. (Os02t0506500-03)%3BNAD(P)-binding domain containing protein. (Os02t0506500-04)	53.4643	97.5123	1.82388	0.0143764	51.9771	73.4495	1.41311	0.430378	1.82388	1.41311	type(2)	1.29068
	Os02g0710900	Heat shock protein Hsp70 family protein. (Os02t0710900-01)	30.2672	117.882	3.89472	3.45959e-08	32.3817	70.0911	2.16453	0.00549388	3.89472	2.16453	type(2)	1.79934
	Os02g0758000	Similar to Low molecular weight heat shock protein precursor (Mitochondrial small heat shock protein 22). (Os02t0758000-01)	18.7485	44.3659	2.36637	0.000691775	25.9078	28.8389	1.11314	0.999987	2.36637	1.11314	type(3)	2.12586
	Os02g0115900	Endosperm lumenal binding protein. (Os02t0115900-01)%3BEndosperm lumenal binding protein. (Os02t0115900-02)%3BSimilar to Endosperm lumenal binding protein. (Os02t0115900-03)	139.926	711.217	5.08279	0	190.824	444.487	2.3293	0.00122459	5.08279	2.3293	type(2)	2.18211
	Os02g0181900	Similar to ClpB. (Os02t0181900-01)	9.33636	15.7763	1.68977	0.0393344	8.64335	10.9216	1.26359	0.999987	1.68977	1.26359	type(3)	1.33728
	Os02g0282900	Similar to 68 kDa protein HP68. (Os02t0282900-01)	23.9137	41.7326	1.74513	0.0431995	32.7344	34.2291	1.04566	0.999987	1.74513	1.04566	type(4)	1.66893
	Os02g0583700	Conserved hypothetical protein. (Os02t0583700-00)	7.45611	31.8669	4.27393	0.00070992	72.0004	67.2755	0.934377	0.999987	4.27393	0.934377	type(4)	4.57409
	Os02g0584700	Heavy metal transport/detoxification protein domain containing protein. (Os02t0584700-01)	5.7933	29.9734	5.17379	5.35941e-05	12.7174	39.5547	3.11028	2.96728e-06	5.17379	3.11028	type(1)	1.66345
	Os02g0584800	Heavy metal transport/detoxification protein domain containing protein. (Os02t0584800-01)	5.37565	20.2918	3.77475	0.00159207	7.92506	22.0696	2.78478	0.000274845	3.77475	2.78478	type(1)	1.35549
	Os02g0627100	Similar to Phenylalanine ammonia-lyase (EC 4.3.1.5). (Os02t0627100-01)	21.9509	38.5903	1.75802	0.0234093	56.7586	126.3	2.22521	6.0101e-07	1.75802	2.22521	type(1)	0.790048
	Os02g0661100	Similar to Trehalose-6-phosphate phosphatase. (Os02t0661100-01)%3BSimilar to Trehalose-phosphate phosphatase. (Os02t0661100-02)	17.3797	36.4323	2.09625	0.0209678	16.2898	19.8994	1.22159	0.999987	2.09625	1.22159	type(3)	1.71601
	Os02g0710950	Glutamate dehydrogenase%2C NAD-specific domain containing protein. (Os02t0710950-00)	26.3422	99.7382	3.78625	1.14702e-09	30.2413	62.7632	2.07541	0.00261091	3.78625	2.07541	type(2)	1.82434
	Os02g0807800	Hypothetical conserved gene. (Os02t0807800-01)	3.57383	7.41413	2.07456	0.00829448	4.54473	5.46011	1.20142	0.999987	2.07456	1.20142	type(2)	1.72676
	Os03g0187600	GRAM domain containing protein. (Os03t0187600-01)	29.7097	58.8536	1.98096	0.00606788	56.1639	86.877	1.54685	0.074615	1.98096	1.54685	type(4)	1.28064
	Os03g0187700	Target SNARE coiled-coil region domain containing protein. (Os03t0187700-01)	29.1129	67.4352	2.31633	0.00243036	35.5557	42.723	1.20158	0.999987	2.31633	1.20158	type(2)	1.92774
	Os03g0213100	Similar to Sec61p. (Os03t0213100-01)%3BSimilar to Sec61p. (Os03t0213100-02)	31.9684	120.669	3.77464	2.05863e-08	37.6556	64.217	1.70538	0.0897678	3.77464	1.70538	type(2)	2.21338
	Os03g0230300	Poly(ADP-ribose) polymerase%2C catalytic region domain containing protein. (Os03t0230300-01)%3BNon-protein coding transcript. (Os03t0230300-02)	12.7553	37.2971	2.92404	0.00416395	27.6533	39.7744	1.43833	0.999987	2.92404	1.43833	type(4)	2.03295
	Os03g0263700	Similar to glycine-rich protein. (Os03t0263700-01)	89.8421	219.806	2.44658	7.91761e-05	89.2407	119.026	1.33376	0.999987	2.44658	1.33376	type(2)	1.83434
	Os03g0293000	Similar to DnaJ domain containing protein%2C expressed. (Os03t0293000-01)	16.7522	168.48	10.0572	0	23.3121	79.8388	3.42478	2.4193e-12	10.0572	3.42478	type(2)	2.93659
	Os03g0300400	Pathogen-related protein (JIOsPR10). (Os03t0300400-01)	109.615	183.594	1.6749	0.0467696	186.454	305.111	1.63639	0.0134221	1.6749	1.63639	type(1)	1.02354
	Os03g0307200	Similar to Nicotianamine synthase 2. (Os03t0307200-01)	519.001	960.27	1.85023	0.0223066	270.249	110.176	0.407682	5.95942e-06	1.85023	0.407682	type(4)	4.5384
	Os03g0308000	Ubiquitin-conjugating enzyme/RWD-like domain containing protein. (Os03t0308000-01)	64.4436	141.139	2.19012	1.75024e-05	77.9667	128.49	1.64801	0.0101759	2.19012	1.64801	type(1)	1.32895
	Os03g0310800	Similar to Hypersensitive reaction associated Ca2+-binding protein. (Os03t0310800-01)	72.5913	147.445	2.03116	0.00305596	94.6889	102.173	1.07904	0.999987	2.03116	1.07904	type(4)	1.88239
	Os03g0592500	Similar to Photosystem II type II chlorophyll a/b binding protein (Fragment). (Os03t0592500-01)%3BSimilar to Chloroplast chlorophyll a-b binding protein (Fragment). (Os03t0592500-02)	32.4524	66.0403	2.03499	0.00305596	89.7882	63.7658	0.71018	0.533732	2.03499	0.71018	type(3)	2.86545
	Os03g0710500	Similar to Luminal binding protein. (Os03t0710500-00)	2.03041	17.9524	8.84178	0.000805324	2.01253	2.01679	1.00212	1	8.84178	1.00212	type(3)	8.82309
	Os03g0724700	Similar to cDNA clone:002-104-C06%2C full insert sequence. (Os03t0724700-01)%3BSimilar to cDNA clone:002-144-A12%2C full insert sequence. (Os03t0724700-02)%3BMaf-like protein family protein. (Os03t0724700-03)	17.212	42.7105	2.48143	0.0391628	32.1517	51.1712	1.59156	0.417593	2.48143	1.59156	type(4)	1.55912
	Os03g0724900	-	17.212	42.7105	2.48143	0.0391628	32.1517	51.1712	1.59156	0.417593	2.48143	1.59156	type(2)	1.55912
	Os03g0776900	Similar to mitochondrial import inner membrane translocase subunit TIM14. (Os03t0776900-01)	19.1555	61.62	3.21683	0.000337449	25.0964	41.2004	1.64169	0.314068	3.21683	1.64169	type(2)	1.95947
	Os03g0802500	ATPase%2C AAA-type%2C core domain containing protein. (Os03t0802500-01)	45.3993	97.6944	2.15189	4.87789e-05	73.5492	100.564	1.3673	0.420898	2.15189	1.3673	type(4)	1.57383
	Os03g0820300	Similar to ZPT2-14. (Os03t0820300-01)	7.30515	35.1203	4.80761	1.17726e-06	11.8913	22.4471	1.88769	0.0406105	4.80761	1.88769	type(2)	2.54682
	Os03g0187800	Protein of unknown function DUF250 domain containing protein. (Os03t0187800-01)	7.04915	15.9405	2.26134	0.00948828	19.9049	50.2014	2.52206	4.20687e-08	2.26134	2.52206	type(1)	0.896623
	Os03g0213150	Hypothetical protein. (Os03t0213150-00)	33.1959	127.471	3.83995	1.6103e-08	40.2483	67.9856	1.68915	0.156361	3.83995	1.68915	type(2)	2.2733
	Os03g0226200	Non-symbiotic hemoglobin 2 (rHb2) (ORYsa GLB1b). (Os03t0226200-01)	597.188	995.177	1.66644	0.0214997	127.473	192.131	1.50723	0.134069	1.66644	1.50723	type(1)	1.10563
	Os03g0235000	Similar to Peroxidase. (Os03t0235000-01)	30.1519	54.6818	1.81355	0.0415118	42.9259	52.5958	1.22527	0.999987	1.81355	1.22527	type(4)	1.48012
	Os03g0291500	Similar to Asparagine synthetase. (Os03t0291500-01)	476.082	869.336	1.82602	0.0152738	485.461	448.592	0.924053	0.999987	1.82602	0.924053	type(3)	1.9761
	Os03g0307300	Nicotianamine synthase 1 (EC 2.5.1.43) (S-adenosyl-L-methionine:S- adenosyl-L-methionine:S-adenosyl-methionine 3-amino-3- carboxypropyltransferase 1) (OsNAS1). (Os03t0307300-01)	430.104	797.612	1.85446	0.00260385	247.114	108.984	0.441027	1.07864e-06	1.85446	0.441027	type(3)	4.20487
	Os03g0427300	Glutelin type-A III precursor. (Os03t0427300-01)	4.77844	18.9834	3.97273	0.00393106	3.07418	3.86736	1.25801	0.999987	3.97273	1.25801	type(3)	3.15794
	Os03g0427500	-	4.77844	18.9834	3.97273	0.00393106	3.07418	3.86736	1.25801	0.999987	3.97273	1.25801	type(3)	3.15794
	Os03g0432100	Similar to Pyruvate%2C phosphate dikinase 2. (Os03t0432100-01)	46.9864	93.517	1.9903	0.00260385	88.5524	106.001	1.19705	0.999987	1.9903	1.19705	type(4)	1.66267
	Os03g0439700	Protein of unknown function DUF1230 family protein. (Os03t0439700-01)	7.54884	17.1305	2.26929	0.0213598	12.9546	9.32177	0.719572	0.999987	2.26929	0.719572	type(4)	3.15367
	Os03g0655200	Similar to Membrin 11 (AtMEMB11) (Golgi SNAP receptor complex member 2-1) (27 kDa Golgi SNARE protein). (Os03t0655200-01)	21.4987	40.9826	1.90628	0.048985	27.1374	38.4404	1.41651	0.601539	1.90628	1.41651	type(1)	1.34576
	Os03g0733800	Endoplasmic reticulum oxidoreductin 1 family protein. (Os03t0733800-00)	19.0714	102.201	5.35884	0	25.1869	38.5336	1.52991	0.219289	5.35884	1.52991	type(3)	3.50273
	Os03g0832200	Similar to Calcium-binding protein precursor (Calreticulin). (Os03t0832200-01)	13.1966	163.11	12.36	0	10.7735	50.7809	4.71352	0	12.36	4.71352	type(2)	2.62225
	Os03g0841600	UDP-glucuronosyl/UDP-glucosyltransferase family protein. (Os03t0841600-01)	10.8667	24.3915	2.24462	0.00273853	26.19	31.0971	1.18737	0.999987	2.24462	1.18737	type(4)	1.89042
	Os03g0841700	Similar to Prohibitin. (Os03t0841700-02)	28.7929	51.7816	1.79841	0.0196371	29.2143	32.9791	1.12887	0.999987	1.79841	1.12887	type(3)	1.59311
	Os04g0206650	Hypothetical protein. (Os04t0206650-00)	2.46943	5.82322	2.35812	0.0319433	4.72964	7.13944	1.50951	0.633611	2.35812	1.50951	type(2)	1.56218
	Os04g0373400	Similar to MATE efflux family protein%2C expressed. (Os04t0373400-01)	18.1103	37.4732	2.06917	0.00561688	43.3834	59.6744	1.37551	0.478957	2.06917	1.37551	type(4)	1.50429
	Os04g0459500	Similar to H0219H12.1 protein. (Os04t0459500-01)%3BSimilar to GADPH (383 AA) (Fragment). (Os04t0459500-02)	5.56574	15.6	2.80286	0.000805324	16.6768	10.7922	0.647137	0.433436	2.80286	0.647137	type(3)	4.33116
	Os04g0482300	Kelch related domain containing protein. (Os04t0482300-01)	19.49	41.2581	2.11688	0.0143764	24.1545	24.5922	1.01812	0.999987	2.11688	1.01812	type(3)	2.0792
	Os04g0628100	Similar to Polyubiquitin. (Os04t0628100-01)%3BSimilar to Polyubiquitin. (Os04t0628100-02)	376.684	925.528	2.45704	8.02018e-07	427.905	644.284	1.50567	0.212868	2.45704	1.50567	type(2)	1.63186
	Os04g0670500	Cysteine protease 1 precursor (EC 3.4.22.-) (OsCP1). (Os04t0670500-01)	2.17281	9.59805	4.41734	2.30013e-05	2.09536	2.49363	1.19007	1	4.41734	1.19007	type(3)	3.71182
	Os04g0682300	Similar to Phosphomannomutase 2 (EC 5.4.2.8) (PMM 2). (Os04t0682300-01)%3BSimilar to Phosphomannomutase 2 (EC 5.4.2.8) (PMM 2). (Os04t0682300-02)%3BSimilar to cDNA clone:001-002-C04%2C full insert sequence. (Os04t0682300-03)	65.4946	211.302	3.22625	6.12994e-11	42.59	56.4231	1.3248	0.999987	3.22625	1.3248	type(3)	2.43528
	Os04g0402100	Similar to Calnexin (Fragment). (Os04t0402100-01)%3BSimilar to calnexin. (Os04t0402100-02)	386.988	1421.68	3.67371	3.44932e-12	498.133	1147.98	2.30457	0.000572898	3.67371	2.30457	type(2)	1.59409
	Os04g0600200	Homodimeric diiron-carboxylate protein%2C Cyanide-resistant respiration in mitochondria%2C Reactive oxygen species (ROS) scavenging (Os04t0600200-01)	20.8693	84.0211	4.02605	5.51892e-13	45.8604	75.121	1.63804	0.0151492	4.02605	1.63804	type(2)	2.45785
	Os04g0600300	Homodimeric diiron-carboxylate protein%2C Cyanide-resistant respiration in mitochondria%2C Reactive oxygen species (ROS) scavenging (Os04t0600300-01)	4.28416	17.0896	3.98903	0.00178172	7.85308	20.7727	2.64516	4.10754e-05	3.98903	2.64516	type(2)	1.50805
	Os05g0149400	Similar to 1-aminocyclopropane-1-carboxylic acid oxidase. (Os05t0149400-01)	10.8064	39.4473	3.65035	0.000107882	28.9071	38.1314	1.3191	0.999987	3.65035	1.3191	type(4)	2.7673
	Os05g0156500	Similar to Apobec-1 binding protein 2. (Os05t0156500-01)	103.785	485.789	4.68074	7.06778e-11	137.842	359.916	2.61108	6.01748e-05	4.68074	2.61108	type(2)	1.79265
	Os05g0322900	Similar to WRKY transcription factor 45. (Os05t0322900-01)%3BSimilar to WRKY transcription factor 45. (Os05t0322900-02)%3BSimilar to WRKY transcription factor 45. (Os05t0322900-03)	10.9383	45.2273	4.13476	0.000245504	20.6584	37.1013	1.79594	0.0984728	4.13476	1.79594	type(2)	2.30228
	XLOC_021400	Retrovirus-related Pol polyprotein from transposon TNT 1-94 OS=Nicotiana tabacum PE=2 SV=1	2.61545	4.57081	1.74762	1.71595e-05	2.37713	3.19882	1.34566	0.000127022	1.74762	1.34566	type(2)	1.29871
	Os05g0490200	Protein of unknown function DUF1692 domain containing protein. (Os05t0490200-01)%3BSimilar to serologically defined breast cancer antigen NY-BR-84. (Os05t0490200-02)%3BSimilar to cDNA clone:J033072O04%2C full insert sequence. (Os05t0490200-03)	46.1294	96.4567	2.091	0.000307908	58.7402	75.6236	1.28742	0.999987	2.091	1.28742	type(2)	1.62418
	Os05g0507300	Similar to Calreticulin-3. (Os05t0507300-01)	19.8187	76.6197	3.86604	1.42911e-09	22.7483	47.3342	2.08078	0.000903442	3.86604	2.08078	type(2)	1.85798
	Os05g0569300	Similar to G-box binding factor 1. (Os05t0569300-01)	14.968	32.357	2.16175	0.00245149	26.5103	28.2633	1.06613	0.999987	2.16175	1.06613	type(3)	2.02766
	Os05g0591400	Heat shock protein Hsp70 family protein. (Os05t0591400-01)	2.08481	13.3271	6.39247	0.000529672	2.0175	2.02341	1.00293	1	6.39247	1.00293	type(3)	6.37379
	Os05g0149300	Similar to 1-aminocyclopropane-1-carboxylate oxidase. (Os05t0149300-00)	9.39802	33.9414	3.61154	4.74855e-05	22.0251	25.1828	1.14337	0.999987	3.61154	1.14337	type(3)	3.15869
	Os05g0149450	Non-protein coding transcript. (Os05t0149450-00)	24.1579	96.8551	4.00925	1.03946e-06	77.9859	91.0522	1.16755	0.999987	4.00925	1.16755	type(3)	3.43391
	Os05g0151300	Rubber elongation factor family protein. (Os05t0151300-01)	167.52	270.935	1.61733	0.031337	233.69	291.295	1.2465	0.999987	1.61733	1.2465	type(3)	1.2975
	Os05g0187800	Similar to Derlin-1. (Os05t0187800-01)	52.6808	298.538	5.66693	0	63.5033	153.538	2.41779	1.1548e-07	5.66693	2.41779	type(2)	2.34385
	Os05g0412800	Similar to Glutathione S-transferase GST 41 (EC 2.5.1.18). (Os05t0412800-01)	8.21635	19.902	2.42224	0.00628936	9.658	12.2778	1.27126	0.999987	2.42224	1.27126	type(2)	1.90539
	Os05g0427400	Similar to Phenylalanine ammonia-lyase. (Os05t0427400-00)	29.3255	55.844	1.90428	0.0300822	77.4429	146.928	1.89724	0.00251439	1.90428	1.89724	type(1)	1.00371
	Os05g0428600	Similar to HSP70 precursor. (Os05t0428600-01)	2.09789	95.8122	45.6708	0	2.01863	2.30221	1.14048	1	45.6708	1.14048	type(3)	40.0451
	Os05g0474800	WRKY transcription factor 70. (Os05t0474800-01)	3.55291	7.02723	1.97788	0.0267456	15.8863	18.1319	1.14135	0.999987	1.97788	1.14135	type(4)	1.73293
	Os06g0139800	Similar to Acid phosphatase (EC 3.1.3.2) 1 allozyme 1. (Os06t0139800-01)	8.87568	21.9147	2.46907	0.00237693	10.1412	11.4211	1.1262	0.999987	2.46907	1.1262	type(3)	2.19239
	Os06g0150600	Transferase family protein. (Os06t0150600-01)	9.33781	20.0651	2.1488	0.00673694	11.294	12.1961	1.07988	0.999987	2.1488	1.07988	type(3)	1.98986
	Os06g0239700	Conserved hypothetical protein. (Os06t0239700-01)	19.586	40.9408	2.09031	0.0176326	28.4121	30.2075	1.06319	0.999987	2.09031	1.06319	type(3)	1.96607
	Os06g0561000	Similar to Myo-inositol oxygenase. (Os06t0561000-01)	87.0763	164.409	1.8881	0.0448046	124.912	84.9085	0.679747	0.448101	1.8881	0.679747	type(4)	2.77765
	Os06g0593100	Similar to UDP-galactose/UDP-glucose transporter. (Os06t0593100-01)	47.5568	344.213	7.23793	0	62.7776	255.621	4.07185	0	7.23793	4.07185	type(2)	1.77755
	Os06g0622700	bZIP transcription factor%2C bZIP-1 domain containing protein. (Os06t0622700-01)	28.8909	238.665	8.26089	0	49.4575	173.856	3.51527	0	8.26089	3.51527	type(2)	2.35
	Os06g0697500	ATPase%2C AAA-type%2C core domain containing protein. (Os06t0697500-00)	2.82184	13.2745	4.70422	1.02548e-06	7.52004	19.1381	2.54495	1.89703e-06	4.70422	2.54495	type(4)	1.84846
	Os06g0136600	Similar to Enolase 1 (EC 4.2.1.11) (2-phosphoglycerate dehydratase 1) (2-phospho- D-glycerate hydro-lyase 1). (Os06t0136600-01)%3BSimilar to Enolase. (Os06t0136600-02)	23.6365	46.3952	1.96286	0.00317487	14.4631	17.2561	1.19311	0.999987	1.96286	1.19311	type(3)	1.64516
	Os06g0150400	Conserved hypothetical protein. (Os06t0150400-01)	46.8238	159.012	3.39596	2.25774e-12	51.2022	67.5945	1.32015	0.755781	3.39596	1.32015	type(2)	2.5724
	Os06g0212900	Heat shock protein Hsp70 family protein. (Os06t0212900-01)	2.45704	9.28159	3.77755	3.75258e-05	2.29246	2.35021	1.02519	1	3.77755	1.02519	type(3)	3.68472
	Os06g0219500	Similar to 26.2 kDa heat shock protein%2C mitochondrial. (Os06t0219500-00)	8.2267	18.0476	2.19378	0.0223066	7.35267	10.0742	1.37014	0.999987	2.19378	1.37014	type(2)	1.60114
	Os06g0340600	Similar to phosphatidylinositol 3- and 4-kinase family protein. (Os06t0340600-01)%3BSimilar to phosphatidylinositol 3- and 4-kinase family protein. (Os06t0340600-02)%3BPhosphatidylinositol 3- and 4-kinase%2C catalytic domain containing protein. (Os06t0340600-03)	115.942	188.818	1.62855	0.0415118	157.912	207.838	1.31617	0.999987	1.62855	1.31617	type(4)	1.23735
	Os06g0586000	Conserved hypothetical protein. (Os06t0586000-01)	29.6068	66.597	2.24938	0.0395364	77.7875	164.567	2.1156	0.000156006	2.24938	2.1156	type(1)	1.06324
	Os06g0662200	bZIP transcription factor%2C bZIP-1 domain containing protein. (Os06t0662200-01)	19.9183	39.8757	2.00197	0.00948828	27.3663	23.1414	0.845615	0.999987	2.00197	0.845615	type(3)	2.36747
	Os06g0716700	Similar to Heat shock protein 90. (Os06t0716700-01)%3BSimilar to Heat shock protein 90. (Os06t0716700-02)%3BSimilar to Heat shock protein 90. (Os06t0716700-03)	278.128	1167.55	4.19789	7.06422e-11	321.891	585.784	1.81982	0.0631938	4.19789	1.81982	type(2)	2.30676
	Os07g0147500	Similar to Photosystem II 10 kDa polypeptide%2C chloroplast precursor. (Os07t0147500-01)	19.8947	49.6712	2.49671	0.0294392	78.6878	56.8801	0.722858	0.999987	2.49671	0.722858	type(4)	3.45394
	Os07g0192000	ATPase%2C AAA-type%2C core domain containing protein. (Os07t0192000-01)	34.9905	91.0199	2.60127	2.17799e-07	94.7175	165.562	1.74795	0.0018563	2.60127	1.74795	type(1)	1.48818
	Os07g0225300	OsNAC3 protein. (Os07t0225300-01)	7.48982	17.0683	2.27887	0.0156291	15.2215	26.4466	1.73745	0.0291494	2.27887	1.73745	type(1)	1.31162
	Os07g0245100	Similar to Cytosine deaminase (EC 3.5.4.1). (Os07t0245100-01)%3BSimilar to cDNA clone:J023115F20%2C full insert sequence. (Os07t0245100-02)	126.253	218.962	1.73431	0.0140637	140.46	176.494	1.25654	0.999987	1.73431	1.25654	type(2)	1.38023
	Os07g0246200	Similar to Calreticulin (Fragment). (Os07t0246200-01)%3BSimilar to Calreticulin (Fragment). (Os07t0246200-02)%3BSimilar to calreticulin2. (Os07t0246200-03)	541.306	1251.22	2.31148	1.38854e-05	566.799	677.864	1.19595	0.999987	2.31148	1.19595	type(3)	1.93276
	Os07g0545800	Similar to Chitin-inducible gibberellin-responsive protein. (Os07t0545800-01)	20.5798	37.321	1.81348	0.0163784	26.5171	33.5173	1.26399	0.999987	1.81348	1.26399	type(4)	1.43473
	Os07g0564500	Pyridine nucleotide-disulphide oxidoreductase%2C NAD-binding region domain containing protein. (Os07t0564500-01)	2.83498	8.20828	2.89536	0.0160762	4.23107	6.93331	1.63867	0.377482	2.89536	1.63867	type(2)	1.7669
	Os07g0593400	Similar to golgi transport 1 protein B. (Os07t0593400-00)	3.94759	34.2936	8.68724	3.71682e-06	3.5778	8.65894	2.42018	0.115152	8.68724	2.42018	type(2)	3.5895
	Os07g0605800	Similar to STF-1 (Fragment). (Os07t0605800-01)	8.44075	38.6025	4.57334	9.14091e-10	13.0425	22.7147	1.74159	0.0277368	4.57334	1.74159	type(2)	2.62596
	Os07g0635500	Similar to Cytochrome P450. (Os07t0635500-01)	108.785	195.332	1.79558	0.00243036	206.873	205.819	0.994903	0.999987	1.79558	0.994903	type(4)	1.80477
	Os07g0638100	Six-bladed beta-propeller%2C TolB-like domain containing protein. (Os07t0638100-01)	120.436	192.054	1.59466	0.0406486	132.02	148.465	1.12456	0.999987	1.59466	1.12456	type(3)	1.41803
	Os07g0673900	Similar to Hypoxia induced protein conserved region containing protein. (Os07t0673900-01)	61.9392	177.904	2.87223	2.10647e-06	59.8274	101.191	1.69137	0.0588392	2.87223	1.69137	type(2)	1.69816
	Os07g0123900	Similar to cold shock protein-1. (Os07t0123900-01)	88.786	197.863	2.22854	5.81855e-05	67.8406	76.6874	1.13041	0.999987	2.22854	1.13041	type(3)	1.97145
	Os07g0182100	Similar to Tryptophan synthase alpha chain. (Os07t0182100-01)	64.4702	122.615	1.90188	0.00326075	167.041	277.438	1.6609	0.023173	1.90188	1.6609	type(1)	1.14509
	Os07g0661100	Glycosyl transferase%2C family 4 protein. (Os07t0661100-01)	25.6575	131.991	5.14435	0	31.081	46.6379	1.50053	0.195403	5.14435	1.50053	type(2)	3.42836
	Os08g0135900	Similar to Tryptophan synthase beta chain 1 (EC 4.2.1.20) (Orange pericarp 1) (Fragment). (Os08t0135900-01)%3BSimilar to Tryptophan synthase beta-subunit. (Os08t0135900-02)%3BSimilar to Tryptophan synthase beta-subunit. (Os08t0135900-03)	33.9588	65.1119	1.91738	0.0453252	90.6271	164.433	1.81439	0.0696732	1.91738	1.81439	type(1)	1.05676
	Os08g0155900	Similar to Pathogen-induced defense-responsive protein. (Os08t0155900-00)	22.5647	82.04	3.63577	2.14632e-06	26.6894	44.3093	1.66018	0.192226	3.63577	1.66018	type(2)	2.18998
	Os08g0156000	Conserved hypothetical protein. (Os08t0156000-01)	30.5452	176.403	5.77513	0	30.5296	70.5955	2.31236	0.000122405	5.77513	2.31236	type(2)	2.4975
	Os08g0156100	Conserved hypothetical protein. (Os08t0156100-01)	5.90518	44.5873	7.55054	7.11559e-08	7.34008	15.0981	2.05694	0.0762881	7.55054	2.05694	type(2)	3.67076
	Os08g0205400	Heavy metal transport/detoxification protein domain containing protein. (Os08t0205400-01)	570.434	928.831	1.62829	0.0268028	577.197	648.614	1.12373	0.999987	1.62829	1.12373	type(3)	1.449
	Os08g0391000	Hypothetical protein. (Os08t0391000-00)	17.3127	36.7949	2.12531	0.0307015	120.792	132.793	1.09936	0.999987	2.12531	1.09936	type(4)	1.93323
	Os08g0412700	Protein of unknown function DUF1262 family protein. (Os08t0412700-01)	25.7544	44.3863	1.72344	0.0474057	52.3094	57.0003	1.08968	0.999987	1.72344	1.08968	type(4)	1.58161
	Os08g0141400	Similar to mRNA%2C clone: RTFL01-03-I20. (Os08t0141400-01)	19.4767	44.2785	2.27341	8.56028e-05	23.7036	27.4283	1.15714	0.999987	2.27341	1.15714	type(3)	1.96469
	Os08g0278900	MIR domain containing protein. (Os08t0278900-01)	30.8981	152.764	4.94412	9.33971e-12	41.598	104.244	2.50598	2.60267e-06	4.94412	2.50598	type(2)	1.97293
	Os08g0440500	MIR domain containing protein. (Os08t0440500-01)	30.9094	118.738	3.84147	3.45443e-11	37.2074	74.0433	1.99002	0.00135378	3.84147	1.99002	type(2)	1.93037
	Os08g0477100	Similar to Latex allergen. (Os08t0477100-01)	5.47989	16.3764	2.98846	0.00786161	16.7692	22.8124	1.36037	0.999987	2.98846	1.36037	type(4)	2.19679
	Os09g0334500	WRKY transcription factor 74. (Os09t0334500-01)	19.3782	45.0457	2.32456	7.23143e-05	32.4414	46.3569	1.42894	0.271678	2.32456	1.42894	type(4)	1.62677
	Os09g0346500	Similar to Chlorophyll a-b binding protein%2C chloroplast precursor (LHCII type I CAB) (LHCP). (Os09t0346500-04)	65.5331	133.254	2.03338	0.000282574	133.441	110.189	0.825751	0.999987	2.03338	0.825751	type(4)	2.46247
	Os09g0388400	HAD superfamily hydrolase-like%2C type 3 domain containing protein. (Os09t0388400-01)	38.5355	76.9152	1.99596	0.00483491	50.9693	53.9515	1.05851	0.999987	1.99596	1.05851	type(3)	1.88563
	Os09g0451500	Similar to protein disulfide isomerase. (Os09t0451500-01)%3BThioredoxin domain 2 containing protein. (Os09t0451500-02)	82.9894	563.215	6.78659	0	95.7762	262.317	2.73885	5.00997e-11	6.78659	2.73885	type(2)	2.47789
	Os09g0480600	Conserved hypothetical protein. (Os09t0480600-01)	42.4228	99.3568	2.34206	0.000206674	48.3403	72.2205	1.494	0.246442	2.34206	1.494	type(2)	1.56764
	Os09g0512700	Armadillo-like helical domain containing protein. (Os09t0512700-01)	15.5132	348.375	22.4568	0	15.9632	38.7106	2.42499	0.000137723	22.4568	2.42499	type(2)	9.26055
	Os09g0412300	Similar to Calmodulin-like protein. (Os09t0412300-01)	9.2613	21.7102	2.34418	0.0443049	12.175	30.5575	2.50986	0.000226511	2.34418	2.50986	type(1)	0.933989
	Os09g0447500	Cytochrome P450 family protein. (Os09t0447500-01)	3.17105	7.30432	2.30344	0.00631342	3.45496	4.61802	1.33663	0.914068	2.30344	1.33663	type(2)	1.72331
	Os09g0453400	Peptidase S26A%2C signal peptidase I family protein. (Os09t0453400-01)	103.766	178.808	1.72318	0.00826345	139.282	172.622	1.23937	0.999987	1.72318	1.23937	type(4)	1.39037
	Os09g0556000	Signal peptidase 22 kDa subunit family protein. (Os09t0556000-01)	60.7782	117.308	1.93009	0.00298262	67.3857	68.6026	1.01806	0.999987	1.93009	1.01806	type(3)	1.89586
	Os09g0571200	C2 domain containing protein. (Os09t0571200-01)	25.9057	56.8563	2.19474	0.00289657	51.2264	103.8	2.0263	8.92e-05	2.19474	2.0263	type(1)	1.08313
	Os10g0502450	Hypothetical protein. (Os10t0502450-00)	26.6525	56.6223	2.12446	0.000337449	33.3217	45.3841	1.362	0.565138	2.12446	1.362	type(2)	1.55981
	Os10g0527400	Similar to Tau class GST protein 3. (Os10t0527400-01)	162.55	327.993	2.0178	7.91761e-05	276.227	295.061	1.06818	0.999987	2.0178	1.06818	type(3)	1.889
	Os10g0550900	Proline oxidase domain containing protein. (Os10t0550900-01)	11.6251	39.6581	3.41141	4.38068e-08	36.1698	43.4406	1.20102	0.999987	3.41141	1.20102	type(3)	2.84044
	Os10g0553300	Similar to Trehalose-6-phosphate phosphatase. (Os10t0553300-01)	17.6459	39.7419	2.2522	0.000993124	40.4452	51.2373	1.26683	0.999987	2.2522	1.26683	type(4)	1.77781
	Os11g0138300	Conserved hypothetical protein. (Os11t0138300-01)	3.44116	10.0093	2.90869	0.0278515	2.97515	3.66577	1.23213	0.999987	2.90869	1.23213	type(3)	2.3607
	Os11g0149400	Similar to Phytosulfokines 2 precursor. (Os11t0149400-01)%3BSimilar to cDNA clone:001-122-H04%2C full insert sequence. (Os11t0149400-02)	82.5873	150.159	1.81819	0.02882	113.977	177.316	1.55572	0.0892376	1.81819	1.55572	type(1)	1.16871
	Os11g0163800	Protein of unknown function DUF793 family protein. (Os11t0163800-01)	9.92762	26.2207	2.64118	2.76631e-05	13.1498	15.4563	1.1754	0.999987	2.64118	1.1754	type(3)	2.24704
	Os11g0428800	Cupredoxin domain containing protein. (Os11t0428800-01)	143.176	345.709	2.41457	3.12206e-06	561.55	665.383	1.1849	0.999987	2.41457	1.1849	type(4)	2.03778
	Os11g0433500	Similar to Protein transport protein Sec23A (SEC23-related protein A). (Os11t0433500-01)	88.2195	178.822	2.02701	0.00621562	89.8838	125.786	1.39943	0.794025	2.02701	1.39943	type(2)	1.44845
	Os11g0473000	Similar to ER lumen protein retaining receptor (HDEL receptor) (PGP169-12). (Os11t0473000-01)%3BSimilar to ER lumen protein retaining receptor (HDEL receptor) (PGP169-12). (Os11t0473000-02)	54.0077	112.155	2.07665	0.000972637	59.5076	88.966	1.49504	0.207348	2.07665	1.49504	type(2)	1.38903
	Os11g0482100	Similar to Protein transport protein Sec24-like CEF. (Os11t0482100-01)	30.6309	70.9051	2.31483	3.07261e-05	32.9771	50.9515	1.54506	0.146228	2.31483	1.54506	type(2)	1.49821
	Os11g0537300	Similar to DedA. (Os11t0537300-01)	21.7114	70.0305	3.22551	2.36027e-07	26.6232	41.4202	1.55579	0.187159	3.22551	1.55579	type(2)	2.07322
	Os11g0537350	Similar to predicted protein. (Os11t0537350-00)	21.7114	70.0305	3.22551	2.36027e-07	26.6232	41.4202	1.55579	0.187159	3.22551	1.55579	type(2)	2.07322
	Os11g0641500	Cupredoxin domain containing protein. (Os11t0641500-01)	4.80886	10.2184	2.12491	0.0210619	29.5611	37.7632	1.27746	0.999987	2.12491	1.27746	type(3)	1.66338
	Os11g0171300	Fructose-bisphosphate aldolase%2C chloroplast precursor (EC 4.1.2.13) (ALDP). (Os11t0171300-01)	20.6112	39.8514	1.93348	0.0129273	55.1814	43.7833	0.793444	0.999987	1.93348	0.793444	type(3)	2.43683
	Os11g0199200	Similar to Protein disulfide isomerase (Fragment). (Os11t0199200-01)%3BSimilar to Protein disulfide isomerase. (Os11t0199200-02)	459.772	1560.87	3.39489	6.185e-11	503.317	953.607	1.89465	0.00746313	3.39489	1.89465	type(2)	1.79183
	Os11g0210201	Conserved hypothetical protein. (Os11t0210201-00)	10.389	31.2411	3.00713	0.0105401	21.0181	42.1373	2.00481	0.0222709	3.00713	2.00481	type(1)	1.49996
	Os11g0707000	Similar to Ribulose bisphosphate carboxylase/oxygenase activase%2C chloroplastic. (Os11t0707000-01)%3BRibulose-bisphosphate carboxylase activase (EC 6.3.4.-) (Fragments). (Os11t0707000-02)%3BSimilar to Ribulose bisphosphate carboxylase/oxygenase activase%2C chloroplastic. (Os11t0707000-03)%3BNon-protein coding transcript. (Os11t0707000-04)	15.4754	36.48	2.35728	0.00076395	58.4739	42.7184	0.730555	0.886636	2.35728	0.730555	type(3)	3.2267
	Os12g0242500	Conserved hypothetical protein. (Os12t0242500-01)	4.80946	10.5873	2.20136	0.0236518	4.1211	5.64479	1.36973	0.972921	2.20136	1.36973	type(2)	1.60715
	Os12g0291100	Similar to Petunia ribulose 1%2C5-bisphosphate carboxylase small subunit mRNA (clone pSSU 51)%2C partial cds. (Fragment). (Os12t0291100-01)%3BSimilar to Ribulose bisphosphate carboxylase small chain. (Os12t0291100-02)%3BNon-protein coding transcript. (Os12t0291100-03)	48.1438	95.3361	1.98024	0.0279274	176.288	139.973	0.794004	0.999987	1.98024	0.794004	type(3)	2.49399
	Os12g0292400	Similar to Petunia ribulose 1%2C5-bisphosphate carboxylase small subunit mRNA (clone pSSU 51)%2C partial cds. (Fragment). (Os12t0292400-01)	5.91763	13.2068	2.23177	0.00745896	24.4114	17.2598	0.707039	0.869105	2.23177	0.707039	type(3)	3.1565
	Os12g0573200	GRAS transcription factor domain containing protein. (Os12t0573200-01)	52.8439	83.076	1.5721	0.048985	69.7511	96.5433	1.38411	0.346898	1.5721	1.38411	type(1)	1.13582
	Os12g0631600	Conserved hypothetical protein. (Os12t0631600-01)	6.50943	12.6077	1.93684	0.0350306	10.8235	18.8957	1.74581	0.0107669	1.93684	1.74581	type(1)	1.10942
	Os12g0291733	Hypothetical gene. (Os12t0291733-00)	8.19932	23.2731	2.83842	0.0230007	36.6134	26.6071	0.726703	0.999987	2.83842	0.726703	type(3)	3.90589
	Os12g0437800	Similar to MPI. (Os12t0437800-01)	229.795	537.65	2.3397	7.58982e-05	899.472	1185.84	1.31837	0.930395	2.3397	1.31837	type(4)	1.77469
	Os12g0568500	Metallothionein-like protein type 1. (Os12t0568500-01)	78.5032	284.805	3.62794	2.3146e-10	29.7059	26.7152	0.899322	0.999987	3.62794	0.899322	type(3)	4.03408
	XLOC_035551	chr09:13416146-13418292	1	4.18547	4.18547	0.00243036	6.53598	4.9682	0.76	0.999987	4.18547	0.760131	type(3)	5.50625
	XLOC_016502	chr03:28644979-28645849	1	3.26726	3.26726	0.00163845	1	1	1	1	1	1	type(3)	3.27
	XLOC_006206	chr01:34084695-34086611	1.21048	3.32467	2.74657	0.0152738	1.14972	1.39891	1.21674	1	2.74657	1.21674	type(1)	2.25731
	XLOC_031744	chr07:24188274-24189220	1	2.22373	2.22373	0.0342339	1.20691	1.04482	0.865698	1	2.22373	0.865698	type(3)	2.56871
	XLOC_021400	chr05:15731011-15742930, Retrovirus-related Pol polyprotein from transposon TNT 1-94 OS=Nicotiana tabacum PE=2 SV=1	1.61545	3.57081	2.21041	1.71595e-05	1.19882	2.07371	1.7298	0.000127022	2.21041	1.7298	type(2)	1.27785
