# Supplementary material for: RNA sequencing-mediated transcriptome analysis of rice plants in endoplasmic reticulum stress conditions
Source: BMC Plant Biol. 2014 Apr 18;14:101. doi: 10.1186/1471-2229-14-101 (PMC4021347; doi:10.1186/1471-2229-14-101)
Supplement: Additional file 8: Table S4 — List of transcripts exhibiting RIDD-like changes in expression under ER stress conditions. [file 1471-2229-14-101-S8.xlsx]

## Sheet: Sheet1
	Supplementary Table S4. The list of transcripts which were observed RIDD-like expression changes.
		Gene	FPKM		Fold change	FDR	FPKM		Fold change	FDR
			WT DMSO	WT TM			K833A DMSO	K833A TM
		Os03g0838450	23.7845	11.5686	0.486391	0.0225982	32.9709	35.2558	1.0693	0.999987
		Os04g0483500	18.4429	8.23827	0.446691	0.0396505	10.2125	11.8562	1.16096	0.999987
		Os04g0689000	100.441	44.5497	0.443542	2.38035e-05	115.271	100.568	0.87245	0.999987
		Os04g0688200	15.008	6.30036	0.419801	0.00371607	14.0266	13.4801	0.961036	0.999987
		Os03g0663400	316.345	123.917	0.391716	6.27204e-08	191.072	156.55	0.819323	0.999987
		Os12g0455000	304.694	116.719	0.383068	1.04946e-07	333.329	255.072	0.765226	0.87052
		Os11g0241200	19.3289	7.27353	0.376303	0.0180555	8.95373	9.09165	1.0154	0.999987
		Os01g0972200	95.299	35.064	0.367936	3.50844e-08	73.2791	53.5755	0.731115	0.525474
		Os01g0968100	29.0726	7.23277	0.248783	1.56845e-05	15.6582	10.09	0.644388	0.999987
		Os07g0432333	24.7394	3.88651	0.157098	2.98571e-06	15.3282	34.1411	2.22734	0.0105013
