# Supplementary material for: RNA sequencing-mediated transcriptome analysis of rice plants in endoplasmic reticulum stress conditions
Source: BMC Plant Biol. 2014 Apr 18;14:101. doi: 10.1186/1471-2229-14-101 (PMC4021347; doi:10.1186/1471-2229-14-101)
Supplement: Additional file 9: Table S5 — Prediction of micro(mi)RNA target gene. Website [miRbase (http://plantgrn.noble.org/psRNATarget/)] was used for this prediction. [file 1471-2229-14-101-S9.xls]

## Sheet: up
Supplementary Table S5. Prediction of microRNA target. Website [miRbase (http://plantgrn.noble.org/psRNATarget/)] was used for prediction
miRNA_Acc.	Target_Acc.	Expectation	UPE	miRNA_start	miRNA_end	Target_start	Target_end	miRNA_aligned_fragment	Target_aligned_fragment	Inhibition	Target_Desc.	multiplicity
osa-miR156c-3p	Os08g0135900	3	21.347	1	21	1102	1122	GCUCACUUCUCUCUCUGUCAG	UUGACAAAGGGAGAAGUGGGA	Cleavage		1
osa-miR156g-3p	Os08g0135900	3	21.347	1	21	1102	1122	GCUCACUUCUCUCUCUGUCAG	UUGACAAAGGGAGAAGUGGGA	Cleavage		1
osa-miR414	Os06g0150400	1.5	14.393	1	20	749	768	UCAUCCUCAUCAUCAUCGUC	GACGAUGAUGAUGAAGAUGA	Cleavage		1
osa-miR414	Os07g0246200	2.5	13.961	1	21	1234	1254	UCAUCCUCAUCAUCAUCGUCC	GGACGAUGAUGAUUUGGAUGA	Cleavage		1
osa-miR1858a	XLOC_016502	3	3.116	1	20	621	640	GAGAGGAGGACGGAGUGGGG	CCUCUCUCCUUCCUCUUCUC	Translation		1
osa-miR1858b	XLOC_016502	3	3.116	1	20	621	640	GAGAGGAGGACGGAGUGGGG	CCUCUCUCCUUCCUCUUCUC	Translation		1
osa-miR1879	Os08g0156100	3	5.5	1	20	18	37	GUGUUUGGUUUAGGGAUGAG	CUCAUCUCUAGUUCAGACAC	Translation		1
osa-miR827a	Os02g0807800	3	16.213	1	20	2387	2406	UUAGAUGACCAUCAGCAAAC	UUUUGUUGAUGUUCAUCUGA	Translation		1
osa-miR827b	Os02g0807800	3	16.213	1	20	2387	2406	UUAGAUGACCAUCAGCAAAC	UUUUGUUGAUGUUCAUCUGA	Translation		1
osa-miR2863b	Os04g0682300	2.5	12.999	1	21	1190	1210	UUCGUUUAUUUGGACUAGAGU	ACUUUGGUUCAAAUAAAUGAG	Cleavage		1
osa-miR2927	Os01g0572700	3	20.404	1	23	474	496	UGUCGUCGUCGAUGGAGCCCAUG	CGAGGACUUCAUCAACGACGACG	Translation		1
osa-miR5075	Os03g0710500	3	16.11	1	20	1870	1889	UUCUCCGUCGCCGCCGUCCG	CGGACGGCGGAGAAGGAGGA	Translation		1
osa-miR5144-3p	Os11g0199200	3	21.576	1	20	938	957	UCUCCUCAGCAGCACAAGAA	UUAUGGUGCUGCUGAGGAGU	Cleavage		1
osa-miR5523	Os07g0635500	2.5	23.163	1	22	1295	1316	UGAGGAGGAACAUAUUUACUAG	CUAGUCAACAUGUUCCUCCUCG	Cleavage		1
osa-miR5824	Os02g0282900	3	19.231	1	21	2534	2554	AGUCUGAUAAGAAGUCAAUGG	UCAGUGACUUCUUAUUAGUCU	Cleavage		1

## Sheet: down
Table. (continued)
miRNA_Acc.	Target_Acc.	Expectation	UPE	miRNA_start	miRNA_end	Target_start	Target_end	miRNA_aligned_fragment	Target_aligned_fragment	Inhibition	Target_Desc.	multiplicity
osa-miR166j-5p	Os01g0607900	3	12.911	1	20	2324	2343	AAUGCAGUUUGAUCCAAGAU	UUGUUGGAUCAAAUUGUAUU	Cleavage		1
osa-miR168b	Os07g0689800	2	15.133	1	20	329	348	AGGCUUGGUGCAGCUCGGGA	UCCCCAGCUGCACCAAGCCC	Cleavage		1
osa-miR166i-5p	Os01g0607900	3	12.911	1	20	2324	2343	AAUGCAGUUUGAUCCAAGAU	UUGUUGGAUCAAAUUGUAUU	Cleavage		1
osa-miR408-3p	Os02g0653200	3	24.337	1	21	499	519	CUGCACUGCCUCUUCCCUGGC	GCUAGGCAAGAGGCAGUGCUG	Cleavage		1
osa-miR414	Os11g0644700	1	15.463	1	20	528	547	UCAUCCUCAUCAUCAUCGUC	GACGAUGACGAUGAGGAUGA	Cleavage		1
osa-miR443	Os10g0555700	2	16.03	1	20	1190	1209	AUCACAAUACAAUAAAUCUG	CAGACUUAUUGUAUUGUGAC	Cleavage		1
osa-miR528-5p	Os01g0126900	3	15.308	1	20	59	79	UGGA-AGGGGCAUGCAGAGGA	UCCUUUGCAUGCCCCUCUCCA	Cleavage		1
osa-miR528-5p	Os04g0629200	3	15.589	1	21	13	32	UGGAAGGGGCAUGCAGAGGAG	CUUCUCUGCA-GCCUCUUCCA	Translation		1
osa-miR529b	Os02g0771700	3	16.466	1	20	1796	1814	AGAAGAGAGAGAGUACAGCU	AGCUGUAC-CUCUUUCUUUU	Cleavage		1
osa-miR1436	Os04g0472200	3	14.49	1	21	900	920	ACAUUAUGGGACGGAGGGAGU	ACUUCCCUCGUUUCAUAAUGU	Cleavage		1
osa-miR1439	Os04g0688200	3	8.487	1	21	1377	1397	UUUUGGAACGGAGUGAGUAUU	AAUACUCAAUCCGUUUCCAAA	Cleavage		1
osa-miR1847.1	Os01g0850700	3	20.425	1	20	152	171	UGCAGUUUGCAGUUGUGGCA	UGCUGCAACUGCGAACUACA	Cleavage		1
osa-miR1850.2	Os01g0281600	3	18.21	1	20	897	916	UUGUGUGUGAACUAAACGUG	CAAGUGUAGUUCACACACAU	Cleavage		1
osa-miR1861c	Os10g0556100	2.5	20.706	1	20	618	637	CGAUCUUGUAGCAAGAACUG	CGGCUCUUGCUACAAGAUCA	Cleavage		1
osa-miR1861n	Os10g0556100	2.5	20.706	1	20	618	637	CGAUCUUGUGGCAGGAGCUG	CGGCUCUUGCUACAAGAUCA	Cleavage		1
osa-miR2926	Os07g0104500	3	11.908	1	20	581	600	AGGUCGUCGACGUUGGUGCU	GGCGCCACCGUCAACGACCU	Cleavage		1
osa-miR395x	Os05g0435800	3	20.292	1	21	1339	1358	GUGAAGUGUUUGGAGUAGCUC	GAGCU-CUCCGAGCACUUCAC	Cleavage		1
osa-miR3980a-3p	Os02g0268050	3	24.949	1	20	32	51	CUGGCCGAGGCCGUCGAUUC	GCAUCGACGGCCGCGGCCAA	Cleavage		1
osa-miR3980b-3p	Os02g0268050	3	24.949	1	20	32	51	CUGGCCGAGGCCGUCGAUUC	GCAUCGACGGCCGCGGCCAA	Cleavage		1
osa-miR2873c	Os06g0652600	3	20.526	1	21	778	798	CAAAUGAAGUUGAGUUUGGAC	GUUCAAACUCAAAUUCAAUUG	Translation		1
osa-miR6249	Os01g0127100	2.5	22.896	1	20	130	149	CGUGAAGAGCUCGCCGGCGG	ACGCCGGCGGGAUCUUCACG	Translation		1
