# Supplementary material for: RNA sequencing-mediated transcriptome analysis of rice plants in endoplasmic reticulum stress conditions
Source: BMC Plant Biol. 2014 Apr 18;14:101. doi: 10.1186/1471-2229-14-101 (PMC4021347; doi:10.1186/1471-2229-14-101)
Supplement: Additional file 10: Table S6 — Primer sets used for qRT-PCR. [file 1471-2229-14-101-S10.xlsx]

## Sheet: Sheet1
	Supprementary Table S6. Gene specific primers used in quantitative RT-PCR analysis of responsive genes and transcripts
		Gene/Transcript ID	Primer sequence 1 (5' → 3')	Primer sequence 2 (5' → 3')
	Novel identified ER-stress regulated gene/transcripts
		Os07g0593400	GGGTAGAGAGGGTAGTCATCG	GTAGCACCGGAACTGAAAGC
		Os01g0517900	GAGGAGGAGAGGATCGTGAA	GTCACCGCCGTGTTCTTG
		Os01g0235350	CCTAACACGGTGAGGTCCAT	ATTGGTACGGTAGGCAGACG
		Os01g0615050	ACCCACTGCAGAGAAGAAGC	AGGAACTCATCTTCGCAAGG
		Os11g0537300	TTGGGTAGTTACGGTGGTCT	TGGGTTCAGTACAAGTAGGG
		Os11g0210201	AGTGAGCAACAACGAACACG	CACCTTCTTCTTCCCCATCA
		Os03g0145102	CTCCAAGCTGCCCGATCT	GATTTGTGATGAGGCCAACC
		Os05g0552600	ACAATGGTAACGGTGGGAAC	GGGACTTCTCGTGCTTCTCA
		Os10g0439100	CGTGGTTTTGACGGAGCTG	GCATGACGCTAACAGAGCAA
		Os10g0453800	CCGGATCAGGTTCTGGTATG	CACCTCCACCGTTACCATTC
		Os09g0535400	AGCTCCTCACACCTCACCAC	CTGCTGCTCGGTGGTTCTT
		Os02g0279900	CGACGGAGGTGGACTGTTAT	CATCATCGTCTCCTCCAACC
		Os11g0241200	CGCTTCTTGATCGAACGTGT	GATTCTCAGTGGCATGAAGC
		Os01g0294500	AACATCGACTTCGCGCAGG	GCACGACGGTACAGAGAGTG
		XLOC_016502	GCAGTTCTCGCTATCCCC	GTGCGCCTTCCGTCGCCA
		XLOC_006206	GCAAGCCAAAACCATCTCAC	GCGCTGGCAAAGAAAGTAGA
		XLOC_040348	ATCCTGCAGAATCGAGGCTA	GCGTGGTTGAAGGATCTCAT
	Index genes of ER-stress upregulation (control)
		Os05g0428600	CCGTATAAAATAATTTTACTAGGC	CACACTTTCGATCGAATCC
		Os05g0367800	CGACGATCACGATGAGCTTT	GGAGGGAGGGTTATTATCTGC
		Os09g0512700	TGATGTTTGGGGCCATTC	GGCCGAAGATCCACAGATAA
		Os03g0832200	GCAGCACACCATCATCAGTC	TCTCTAGCTAGGTCCTGAAGC
		Os05g0591400	GCTAGGTACCTCGACCCTTG	AGTAAGAGGCATGAGGAGGAG
		Os09g0451500	TCCGTAGTGCTTTCCAGCTT	CCCATGGTTCAGATTGGACT
	ER stress unresponsive genes (control)
		Os03g0146800	CTTGGGGAGGAATGGCTATG	GCTCCAATCCCTAACACCAC
		Os08g0434100	CCAGCCTCTTCTCCTAGCTCT	GTTCATCGAACCCACGTGTC
